# Supplementary material for: Tamoxifen mechanically reprograms the tumor microenvironment via HIF‐1A and reduces cancer cell survival
Source: EMBO Rep. 2018 Dec 12;20(1):e46557. doi: 10.15252/embr.201846557 (PMC6322388; doi:10.15252/embr.201846557)
Supplement: Supplementary file 3 — Dataset EV1 [file EMBR-20-e46557-s003.xlsx]

## Sheet: GO-BP_up_in_T1
Category	Term	Count	%	PValue	Genes	List Total	Pop Hits	Pop Total	Fold Enrichment	Bonferroni	Benjamini	FDR
GOTERM_BP_DIRECT	GO:0055114~oxidation-reduction process	9	20	0.000166491	O70325, Q9DCD0, Q99L04, P47740, Q3U9G9, P62897, P56395, Q922D8, P09671	44	676	18082	5.47129	0.0533066	0.0533066	0.225375
GOTERM_BP_DIRECT	GO:0008152~metabolic process	5	11.1111	0.0238456	Q8BH95, P47740, Q9JHR7, Q922D8, P27046	44	463	18082	4.43795	0.999644	0.58615	27.8949
GOTERM_BP_DIRECT	GO:0016192~vesicle-mediated transport	4	8.88889	0.0140715	O70404, P61027, P62331, Q9WUQ2	44	213	18082	7.71746	0.990556	0.788627	17.4723
GOTERM_BP_DIRECT	GO:0007264~small GTPase mediated signal transduction	4	8.88889	0.0184594	Q9JIW9, P61027, P62331, Q9CQW2	44	236	18082	6.96533	0.997823	0.70653	22.3128
GOTERM_BP_DIRECT	GO:0051289~protein homotetramerization	3	6.66667	0.013388	P00493, Q9JHR7, P09671	44	74	18082	16.6603	0.988138	0.891087	16.6937
GOTERM_BP_DIRECT	GO:0001889~liver development	3	6.66667	0.021448	P62331, P09671, P27046	44	95	18082	12.9775	0.999202	0.59002	25.4576
GOTERM_BP_DIRECT	GO:0010466~negative regulation of peptidase activity	3	6.66667	0.0315466	Q00898, Q91WP6, Q9D154	44	117	18082	10.5373	0.999974	0.65167	35.233
GOTERM_BP_DIRECT	GO:0035020~regulation of Rac protein signal transduction	2	4.44444	0.0141857	P62331, P39054	44	6	18082	136.985	0.990909	0.691221	17.6018
GOTERM_BP_DIRECT	GO:0006013~mannose metabolic process	2	4.44444	0.0188705	Q9Z2M7, P27046	44	8	18082	102.739	0.998103	0.648174	22.7525
GOTERM_BP_DIRECT	GO:0042743~hydrogen peroxide metabolic process	2	4.44444	0.0212047	P62897, P09671	44	9	18082	91.3232	0.999134	0.63481	25.2061
GOTERM_BP_DIRECT	GO:0006893~Golgi to plasma membrane transport	2	4.44444	0.037393	P61027, P39054	44	16	18082	51.3693	0.999996	0.680129	40.3351
GOTERM_BP_DIRECT	GO:0006164~purine nucleotide biosynthetic process	2	4.44444	0.0465257	P00493, Q922D8	44	20	18082	41.0955	1	0.729155	47.5654
GOTERM_BP_DIRECT	GO:0000302~response to reactive oxygen species	2	4.44444	0.0487956	P47740, P09671	44	21	18082	39.1385	1	0.718057	49.232
GOTERM_BP_DIRECT	GO:0051301~cell division	4	8.88889	0.0590068	Q9JIW9, P62331, P97384, Q9CQW2	44	374	18082	4.39524	1	0.760513	56.1396
GOTERM_BP_DIRECT	GO:0046686~response to cadmium ion	2	4.44444	0.066766	P56395, P09671	44	29	18082	28.3417	1	0.780319	60.7948
GOTERM_BP_DIRECT	GO:0006730~one-carbon metabolic process	2	4.44444	0.0712065	Q68FL4, Q922D8	44	31	18082	26.5132	1	0.781054	63.2485
GOTERM_BP_DIRECT	GO:0006139~nucleobase-containing compound metabolic process	2	4.44444	0.0756264	Q9WTP7, Q9Z0S1	44	33	18082	24.9063	1	0.781702	65.549
GOTERM_BP_DIRECT	GO:0051260~protein homooligomerization	3	6.66667	0.0797489	Q9WTP7, Q9JHR7, P09671	44	197	18082	6.25819	1	0.781079	67.5737
GOTERM_BP_DIRECT	GO:0061025~membrane fusion	2	4.44444	0.0800258	O70404, P39054	44	35	18082	23.4831	1	0.76409	67.7056
GOTERM_BP_DIRECT	GO:0006418~tRNA aminoacylation for protein translation	2	4.44444	0.0822177	P32921, Q9Z1Q9	44	36	18082	22.8308	1	0.756181	68.7329
GOTERM_BP_DIRECT	GO:0005975~carbohydrate metabolic process	3	6.66667	0.0860785	Q9DCD0, Q7TSV4, P27046	44	206	18082	5.98477	1	0.755897	70.4689
