# Supplementary material for: Tamoxifen mechanically reprograms the tumor microenvironment via HIF‐1A and reduces cancer cell survival
Source: EMBO Rep. 2018 Dec 12;20(1):e46557. doi: 10.15252/embr.201846557 (PMC6322388; doi:10.15252/embr.201846557)
Supplement: Supplementary file 4 — Dataset EV2 [file EMBR-20-e46557-s004.xlsx]

## Sheet: GO-BP_down_in_T1
Category	Term	Count	%	PValue	Genes	List Total	Pop Hits	Pop Total	Fold Enrichment	Bonferroni	Benjamini	FDR
GOTERM_BP_DIRECT	GO:0007155~cell adhesion	8	26.6667	1.15018e-06	Q80YX1, P82198, Q62009, Q02788, P01831, Q8BKG3, Q04857, P11276	23	485	18082	12.9678	0.000192062	0.000192062	0.00139897
GOTERM_BP_DIRECT	GO:0042060~wound healing	3	10	0.00577227	Q80YX1, Q8BKG3, P11276	23	94	18082	25.0907	0.619688	0.383305	6.79907
GOTERM_BP_DIRECT	GO:0030198~extracellular matrix organization	3	10	0.00838196	P82198, Q62009, P11276	23	114	18082	20.6888	0.754801	0.374098	9.73142
GOTERM_BP_DIRECT	GO:0001525~angiogenesis	3	10	0.03378	P82198, P01831, P11276	23	239	18082	9.86829	0.996781	0.615748	34.1619
GOTERM_BP_DIRECT	GO:0070208~protein heterotrimerization	2	6.66667	0.0228768	Q02788, Q04857	23	19	18082	82.7551	0.979033	0.619474	24.5338
GOTERM_BP_DIRECT	GO:0035987~endodermal cell differentiation	2	6.66667	0.0323589	Q04857, P11276	23	27	18082	58.2351	0.995886	0.666683	32.9744
GOTERM_BP_DIRECT	GO:0045773~positive regulation of axon extension	2	6.66667	0.0475803	Q9QXS6, P11276	23	40	18082	39.3087	0.999709	0.68746	44.7304
GOTERM_BP_DIRECT	GO:0071560~cellular response to transforming growth factor beta stimulus	2	6.66667	0.0716869	Q62009, Q9QXS6	23	61	18082	25.7762	0.999996	0.788348	59.5365
GOTERM_BP_DIRECT	GO:0009612~response to mechanical stimulus	2	6.66667	0.0739521	Q80YX1, Q62009	23	63	18082	24.9579	0.999997	0.759639	60.7213
GOTERM_BP_DIRECT	GO:0071300~cellular response to retinoic acid	2	6.66667	0.0762121	Q80YX1, Q8BKG3	23	65	18082	24.19	0.999998	0.733893	61.8715
GOTERM_BP_DIRECT	GO:0007160~cell-matrix adhesion	2	6.66667	0.0907741	Q99M71, P11276	23	78	18082	20.1583	1	0.76419	68.5718
