# Supplementary material for: Tamoxifen mechanically reprograms the tumor microenvironment via HIF‐1A and reduces cancer cell survival
Source: EMBO Rep. 2018 Dec 12;20(1):e46557. doi: 10.15252/embr.201846557 (PMC6322388; doi:10.15252/embr.201846557)
Supplement: Supplementary file 5 — Dataset EV3 [file EMBR-20-e46557-s005.xlsx]

## Sheet: T1_vs_C0_p<0.05
Accession	Gene_names	Protein_names	T1vsC0_p-value	T1/C0_log2_fold	FOLD change
Q61112	Sdf4	45 kDa calcium-binding protein	0.0188818	7.15155	142.178
Q9WUQ2	Preb	Prolactin regulatory element-binding protein	0.0195033	5.60525	48.6798
P17892	Pnliprp2	Pancreatic lipase-related protein 2	0.0178849	4.48429	22.3823
Q91WT8	Rbm47	RNA-binding protein 47	0.0281358	3.2937	9.80626
Q6PDI5	Ecm29	Proteasome-associated protein ECM29 homolog	0.0237644	2.23664	4.713
P01806	NA	Ig heavy chain V region 441	0.0427548	2.07933	4.22612
Q3UQ44	Iqgap2	Ras GTPase-activating-like protein IQGAP2	4.69654e-05	2.07161	4.20354
Q00898	Serpina1e	Alpha-1-antitrypsin 1-5	7.76169e-05	1.94071	3.83895
Q9D154	Serpinb1a	Leukocyte elastase inhibitor A	0.0258824	1.73587	3.3308
Q9D7N9	Apmap	Adipocyte plasma membrane-associated protein	0.00918426	1.49369	2.81609
P60904	Dnajc5	DnaJ homolog subfamily C member 5	0.0426298	1.48875	2.80646
Q9DB29	Iah1	Isoamyl acetate-hydrolyzing esterase 1 homolog	0.0143131	1.43631	2.70628
Q9JHR7	Ide	Insulin-degrading enzyme	0.0291737	1.2642	2.40194
P32921	Wars	Tryptophan--tRNA ligase, cytoplasmic	4.69654e-05	1.24857	2.37606
P68368	Tuba4a	Tubulin alpha-4A chain	0.00140436	1.16117	2.23638
Q91WP6	Serpina3n	Serine protease inhibitor A3N	0.00918426	1.16105	2.2362
Q7TSV4	Pgm2	Phosphoglucomutase-2	0.00754047	1.12704	2.1841
Q922D8	Mthfd1	C-1-tetrahydrofolate synthase, cytoplasmic	0.0351754	1.12169	2.17602
Q3U9G9	Lbr	Lamin-B receptor	0.0178849	1.1103	2.15891
P18653	Rps6ka1	Ribosomal protein S6 kinase alpha-1	0.0412019	1.09799	2.14056
P61027	Rab10	Ras-related protein Rab-10	0.0369616	1.08946	2.12795
P62331	Arf6	ADP-ribosylation factor 6	0.0427423	1.0882	2.12609
P51881	Slc25a5	ADP/ATP translocase 2	0.0412019	1.07708	2.10976
O70404	Vamp8	Vesicle-associated membrane protein 8	0.0134549	1.07534	2.10722
Q9JIW9	Ralb	Ras-related protein Ral-B	0.0209719	1.07197	2.1023
P47740	Aldh3a2	Fatty aldehyde dehydrogenase	0.0343924	1.06005	2.08501
Q9CQW2	Arl8b	ADP-ribosylation factor-like protein 8B	0.0178849	1.0294	2.04117
P27046	Man2a1	Alpha-mannosidase 2	0.0412019	0.988226	1.98374
P11438	Lamp1	Lysosome-associated membrane glycoprotein 1	0.00745071	0.958161	1.94283
P00493	Hprt1	Hypoxanthine-guanine phosphoribosyltransferase	0.0114939	0.939895	1.91839
P39054	Dnm2	Dynamin-2	4.69654e-05	0.934311	1.91098
Q68FL4	Ahcyl2	Putative adenosylhomocysteinase 3	0.000369236	0.915946	1.88681
Q9WTP7	Ak3	GTP:AMP phosphotransferase AK3, mitochondrial	0.000745562	0.895447	1.86019
Q99L04	Dhrs1	Dehydrogenase/reductase SDR family member 1	0.0195605	0.825333	1.77194
P97384	Anxa11	Annexin A11	0.00745071	0.803842	1.74574
O70325	Gpx4	Phospholipid hydroperoxide glutathione peroxidase, mitochondrial	0.00663855	0.801213	1.74257
Q9DCD0	Pgd	6-phosphogluconate dehydrogenase, decarboxylating	0.0291607	0.79289	1.73254
Q9Z1Q9	Vars	Valine--tRNA ligase	0.0326393	0.783283	1.72104
P62897	Cycs	Cytochrome c, somatic	0.0427548	0.779709	1.71678
P58021	Tm9sf2	Transmembrane 9 superfamily member 2	0.00127495	0.738038	1.66791
Q9Z0S1	Bpnt1	3'(2'),5'-bisphosphate nucleotidase 1	7.76169e-05	0.729999	1.65864
Q9Z2M7	Pmm2	Phosphomannomutase 2	0.00472562	0.713955	1.64029
P56395	Cyb5a	Cytochrome b5	0.0166582	0.643461	1.56207
P09671	Sod2	Superoxide dismutase [Mn], mitochondrial	0.0291737	0.623959	1.5411
Q8BH95	Echs1	Enoyl-CoA hydratase, mitochondrial	0.0285851	0.611488	1.52783
P51150	Rab7a	Ras-related protein Rab-7a	0.0166582	0.525648	1.43958
P63001	Rac1	Ras-related C3 botulinum toxin substrate 1	0.0189506	0.52394	1.43788
Q6P5E4	Uggt1	UDP-glucose:glycoprotein glucosyltransferase 1	0.0465465	0.507626	1.42171
Q9CVB6	Arpc2	Actin-related protein 2/3 complex subunit 2	0.00526923	0.457954	1.37359
O55143	Atp2a2	Sarcoplasmic/endoplasmic reticulum calcium ATPase 2	0.0326393	0.44594	1.3622
Q99JR1	Sfxn1	Sideroflexin-1	0.0427591	0.433022	1.35006
Q9WV32	Arpc1b	Actin-related protein 2/3 complex subunit 1B	0.0322105	0.386029	1.30679
Q91VI7	Rnh1	Ribonuclease inhibitor	0.0343052	0.352588	1.27685
P70288	Hdac2	Histone deacetylase 2	0.0412019	-0.135197	0.910546
O08605	Mknk1	MAP kinase-interacting serine/threonine-protein kinase 1	0.0179589	-0.172881	0.88707
P17742	Ppia	Peptidyl-prolyl cis-trans isomerase A	0.0412019	-0.462448	0.725754
Q64010	Crk	Adapter molecule crk	0.0210047	-0.480355	0.716801
P42208	37500	Septin-2	0.0107522	-0.496244	0.70895
Q921I1	Tf	Serotransferrin	0.00918426	-0.51645	0.69909
Q9D0E1	Hnrnpm	Heterogeneous nuclear ribonucleoprotein M	0.0439127	-0.586834	0.665803
Q9CQ60	Pgls	6-phosphogluconolactonase	0.0123989	-0.625141	0.648356
O35737	Hnrnph1	Heterogeneous nuclear ribonucleoprotein H	4.69654e-05	-0.636813	0.643132
Q501J6	Ddx17	Probable ATP-dependent RNA helicase DDX17	0.0291225	-0.642683	0.640521
Q6PDM2	Srsf1	Serine/arginine-rich splicing factor 1	0.00127495	-0.663259	0.63145
Q61171	Prdx2	Peroxiredoxin-2	0.00745071	-0.677902	0.625074
P58871	Tnks1bp1	182 kDa tankyrase-1-binding protein	0.0471041	-0.759671	0.590631
Q61553	Fscn1	Fascin	0.0058582	-0.763094	0.589231
Q61554	Fbn1	Fibrillin-1	0.0145013	-0.769916	0.586452
P62774	Mtpn	Myotrophin	0.0132247	-0.782909	0.581194
P01867	Igh-3	Ig gamma-2B chain C region	0.0285851	-0.797188	0.57547
P48678	Lmna	Prelamin-A/C	6.73123e-05	-0.832564	0.56153
Q6IRU2	Tpm4	Tropomyosin alpha-4 chain	0.0166582	-0.844134	0.557045
Q61703	Itih2	Inter-alpha-trypsin inhibitor heavy chain H2	0.0481071	-0.855083	0.552834
Q62188	Dpysl3	Dihydropyrimidinase-related protein 3	0.0278876	-0.929756	0.524947
P83917	Cbx1	Chromobox protein homolog 1	0.0179589	-0.939528	0.521403
Q8BPB5	Efemp1	EGF-containing fibulin-like extracellular matrix protein 1	0.0166582	-0.948779	0.518071
P06330	NA	Ig heavy chain V region AC38 205.12	0.0023185	-0.956028	0.515474
O35887	Calu	Calumenin	0.00906287	-0.960204	0.513984
Q8VCW8	Acsf2	Acyl-CoA synthetase family member 2, mitochondrial	0.0291607	-0.996567	0.501191
Q9CWZ3	Rbm8a	RNA-binding protein 8A	0.0237644	-0.998667	0.500462
Q04857	Col6a1	Collagen alpha-1(VI) chain	0.0161899	-1.06671	0.477406
Q8BP92	Rcn2	Reticulocalbin-2	0.00472562	-1.09037	0.469639
Q9DAW9	Cnn3	Calponin-3	0.0188005	-1.09698	0.467495
P70333	Hnrnph2	Heterogeneous nuclear ribonucleoprotein H2	0.00918426	-1.12007	0.460072
P61971	Nutf2	Nuclear transport factor 2	0.0322105	-1.14154	0.453275
O08583	Alyref	THO complex subunit 4	0.036312	-1.16059	0.44733
P82198	Tgfbi	Transforming growth factor-beta-induced protein ig-h3	0.0448189	-1.16386	0.446317
Q8K4G1	Ltbp4	Latent-transforming growth factor beta-binding protein 4	0.0143131	-1.19591	0.436511
Q9R059	Fhl3	Four and a half LIM domains protein 3	0.045191	-1.26694	0.415541
Q9WV54	Asah1	Acid ceramidase	0.024581	-1.30326	0.405209
Q61555	Fbn2	Fibrillin-2	0.00745071	-1.3154	0.401814
Q02788	Col6a2	Collagen alpha-2(VI) chain	0.0369616	-1.32671	0.398676
Q61398	Pcolce	Procollagen C-endopeptidase enhancer 1	0.0343514	-1.37017	0.386845
Q6PFR5	Tra2a	Transformer-2 protein homolog alpha	0.00171233	-1.39012	0.381532
Q9WVJ9	Efemp2	EGF-containing fibulin-like extracellular matrix protein 2	0.00663855	-1.46727	0.361665
P11276	Fn1	Fibronectin	0.0278876	-1.51749	0.349294
P01831	Thy1	Thy-1 membrane glycoprotein	0.0326393	-1.58401	0.333553
Q9DBZ1	Ikbip	Inhibitor of nuclear factor kappa-B kinase-interacting protein	0.0418293	-1.6551	0.317516
Q9CQX2	Cyb5b	Cytochrome b5 type B	0.0291225	-1.71051	0.305552
Q9QXS6	Dbn1	Drebrin	4.69654e-05	-1.72847	0.301772
P03987	NA	Ig gamma-3 chain C region	0.0291737	-1.80657	0.28587
Q62009	Postn	Periostin	0.036312	-1.99396	0.251048
Q99LD8	Ddah2	N(G),N(G)-dimethylarginine dimethylaminohydrolase 2	0.0166582	-2.0042	0.249274
Q80YX1	Tnc	Tenascin	0.024581	-2.32961	0.198938
Q8R1G6	Pdlim2	PDZ and LIM domain protein 2	0.036887	-2.35524	0.195434
Q99M71	Epdr1	Mammalian ependymin-related protein 1	0.0237644	-2.47935	0.179325
Q8BKG3	Ptk7	Inactive tyrosine-protein kinase 7	0.0140366	-3.58995	0.0830459
P47879	Igfbp4	Insulin-like growth factor-binding protein 4	0.0291737	-4.20587	0.0541883
Q68FF6	Git1	ARF GTPase-activating protein GIT1	0.0476712	-6.67602	0.00977949
Q9R045	Angptl2	Angiopoietin-related protein 2	0.000846957	-7.64984	0.00497932
