# Supplementary material for: Tamoxifen mechanically reprograms the tumor microenvironment via HIF‐1A and reduces cancer cell survival
Source: EMBO Rep. 2018 Dec 12;20(1):e46557. doi: 10.15252/embr.201846557 (PMC6322388; doi:10.15252/embr.201846557)
Supplement: Supplementary file 6 — Dataset EV4 [file EMBR-20-e46557-s006.xlsx]

## Sheet: Upregulated
ID	Description	GeneRatio	BgRatio	pvalue	p.adjust	qvalue	geneID	Count
GO:0048514	blood vessel morphogenesis	37/561	487/16672	3.55063e-06	0.000504823	0.000461314	SCG2/NR2F2/CHI3L1/THBS2/FGF10/MMP2/RSPO3/FAP/GLMN/PKD2/PRKD2/S1PR1/APOE/PLXDC1/PTEN/XBP1/STAT1/NPRL3/MEIS1/RUNX1/COL15A1/EPAS1/CXCL8/BTG1/ADGRA2/WARS/FZD8/VEGFB/UNC5B/DCN/SERPINF1/PTPRM/CTSH/SP100/FGF9/ARHGAP24/ACVR1	37
GO:0051607	defense response to virus	30/561	226/16672	1.34096e-10	1.33459e-07	1.21957e-07	OAS1/IFI16/RSAD2/IFIH1/OAS2/IFIT3/OAS3/IFIT1/BST2/IFITM1/MX1/IFIT2/DDX60/HERC5/B2M/IFIT5/EIF2AK2/DHX58/MX2/IFI44L/SAMHD1/PLSCR1/ISG15/CD4/OASL/IRF7/DDX58/HTRA1/STAT1/BCL2	30
GO:0001503	ossification	27/561	361/16672	9.61808e-05	0.00832382	0.00760643	MEN1/IGF1/CTSK/MGP/EGR2/GPNMB/NPNT/IFITM1/MMP2/ASPN/ITGA11/LRP4/DSPP/S1PR1/CYP27B1/PTGER4/DDR2/PBX1/AXIN2/RUNX1/TMEM119/TAPT1/BCL2/CTHRC1/FGF9/ACVR1/MMP16	27
GO:0060537	muscle tissue development	26/561	343/16672	0.000103814	0.00861004	0.00786798	SGCD/NR2F2/IGF1/EGR2/HMGCR/NOX4/PKD2/NUPR1/DSP/S1PR1/PTEN/SEMA3C/SGCG/FAM65B/NPRL3/HOMER1/IFRD1/ASB2/BCL2/NR1D2/DCN/FGF9/JPH2/ATF3/NEURL1/ACVR1	26
GO:0060337	type I interferon signaling pathway	23/561	80/16672	9.64439e-16	1.91972e-12	1.75426e-12	OAS1/IFI35/RSAD2/XAF1/OAS2/IFIT3/OAS3/IFIT1/BST2/IFITM1/MX1/IFIT2/USP18/IFI6/MX2/SAMHD1/ISG15/OASL/IRF7/STAT1/IFI27/SP100/HLA-B	23
GO:0071357	cellular response to type I interferon	23/561	80/16672	9.64439e-16	1.91972e-12	1.75426e-12	OAS1/IFI35/RSAD2/XAF1/OAS2/IFIT3/OAS3/IFIT1/BST2/IFITM1/MX1/IFIT2/USP18/IFI6/MX2/SAMHD1/ISG15/OASL/IRF7/STAT1/IFI27/SP100/HLA-B	23
GO:0016125	sterol metabolic process	21/561	135/16672	4.65599e-09	3.08925e-06	2.823e-06	SQLE/HMGCR/MSMO1/IDI1/HMGCS1/NPC2/FDFT1/CEL/CYP27A1/APOL1/APOE/VLDLR/INSIG1/OSBPL1A/CYP4V2/DHCR24/DHCR7/SEC14L2/PCSK9/SREBF2/TM7SF2	21
GO:0031669	cellular response to nutrient levels	21/561	158/16672	7.91149e-08	2.5514e-05	2.3315e-05	IFI16/GABARAPL1/RB1CC1/PPM1D/EIF2AK2/RRAGD/CYP27B1/VDR/FADS1/KANK2/XBP1/NPRL3/RRAGC/ATF4/RRAGB/BCL2/PCSK9/SREBF2/CADPS2/USF2/ATF3	21
GO:2001236	regulation of extrinsic apoptotic signaling pathway	16/561	154/16672	6.38548e-05	0.00620014	0.00566578	SCG2/IGF1/FGF10/IFI6/RB1CC1/SKIL/PTEN/DEPTOR/SRPX/INHBA/BCL2/UNC5B/SP100/TCF7L2/ATF3/ACVR1	16
GO:0045069	regulation of viral genome replication	15/561	79/16672	4.91705e-08	2.17497e-05	1.98752e-05	OAS1/IFI16/RSAD2/OAS3/IFIT1/BST2/IFITM1/MX1/EIF2AK2/PLSCR1/ISG15/OASL/CXCL8/FMR1/BCL2	15
GO:0044273	sulfur compound catabolic process	9/561	40/16672	5.5814e-06	0.000740652	0.000676818	FMOD/GNS/ACAN/BGN/ADO/DCN/HEXB/LUM/GLB1	9
GO:0042340	keratan sulfate catabolic process	6/561	12/16672	1.09878e-06	0.000190184	0.000173793	FMOD/GNS/ACAN/HEXB/LUM/GLB1	6
GO:0097090	presynaptic membrane organization	5/561	10/16672	9.28217e-06	0.00115476	0.00105524	LRP4/APOE/PTEN/PTPRD/NLGN1	5
