# Supplementary material for: Tamoxifen mechanically reprograms the tumor microenvironment via HIF‐1A and reduces cancer cell survival
Source: EMBO Rep. 2018 Dec 12;20(1):e46557. doi: 10.15252/embr.201846557 (PMC6322388; doi:10.15252/embr.201846557)
Supplement: Supplementary file 7 — Dataset EV5 [file EMBR-20-e46557-s007.xlsx]

## Sheet: Downregulated
ID	Description	GeneRatio	BgRatio	pvalue	p.adjust	qvalue	geneID	Count
GO:0051272	positive regulation of cellular component movement	48/627	409/16672	2.39419e-12	4.63187e-09	3.81745e-09	F3/PLAU/ADAM9/ITGA2/RELN/CEMIP/IL12A/SMAD3/ITGA6/CCBE1/HAS2/CSF1/ITGA3/NRP1/GAS6/ITGA5/COL18A1/SEMA3A/VEGFC/TGFBR2/ZNF703/GTSE1/CORO1A/GCNT2/TRPM4/SMURF2/MCAM/MYADM/SPAG9/PFN1/WNT5B/KIF20B/NOTCH1/PODXL/LPAR1/CD274/PPM1F/BCAR1/TRIP6/HBEGF/GPER1/PGAM4/ACTN4/PIK3CD/RAC2/SUN2/FAM83H/SERPINE1	48
GO:2000147	positive regulation of cell motility	47/627	399/16672	3.58385e-12	4.63187e-09	3.81745e-09	F3/PLAU/ADAM9/ITGA2/RELN/CEMIP/IL12A/SMAD3/ITGA6/CCBE1/HAS2/CSF1/ITGA3/NRP1/GAS6/ITGA5/COL18A1/SEMA3A/VEGFC/TGFBR2/ZNF703/GTSE1/CORO1A/GCNT2/SMURF2/MCAM/MYADM/SPAG9/PFN1/WNT5B/KIF20B/NOTCH1/PODXL/LPAR1/CD274/PPM1F/BCAR1/TRIP6/HBEGF/GPER1/PGAM4/ACTN4/PIK3CD/RAC2/SUN2/FAM83H/SERPINE1	47
GO:0030335	positive regulation of cell migration	46/627	386/16672	4.07825e-12	4.63187e-09	3.81745e-09	F3/PLAU/ADAM9/ITGA2/RELN/CEMIP/IL12A/SMAD3/ITGA6/CCBE1/HAS2/CSF1/ITGA3/NRP1/GAS6/ITGA5/COL18A1/SEMA3A/VEGFC/TGFBR2/ZNF703/GTSE1/CORO1A/GCNT2/SMURF2/MCAM/MYADM/SPAG9/PFN1/WNT5B/KIF20B/NOTCH1/PODXL/LPAR1/CD274/PPM1F/BCAR1/TRIP6/HBEGF/GPER1/ACTN4/PIK3CD/RAC2/SUN2/FAM83H/SERPINE1	46
GO:0031589	cell-substrate adhesion	40/627	301/16672	3.49095e-12	4.63187e-09	3.81745e-09	PLAU/ADAM9/ITGA2/LGALS1/SMAD3/ITGA6/HAS2/COL8A1/CSF1/SDC4/ZYX/ITGA3/GAS6/ITGA5/BCAM/CD44/VEGFC/AXL/CORO1A/MICALL2/GCNT2/ADAM15/RAC3/MYADM/SFRP1/SMOC2/NOTCH1/PXN/ID1/NID1/PPM1F/ANGPT2/NF2/PDPK1/MELTF/PREX1/TRIP6/ACTN4/RAC2/SERPINE1	40
GO:0030198	extracellular matrix organization	38/627	330/16672	8.55779e-10	5.29914e-07	4.3674e-07	ITGA2/TNFRSF11B/TNXB/SMAD3/ITGA6/HAS2/COL8A1/ITGA3/GAS6/ITGA5/COL18A1/CD44/MMP3/HSPG2/LOX/LAMB3/AGRN/ADAM15/MMP1/COL14A1/FSCN1/COL6A1/SMOC2/NOTCH1/FBN2/PXDN/NID1/LAMA4/MELTF/LOXL2/PLOD3/TNC/BCL3/ADAMTS5/FURIN/ANXA2/CAPNS1/SERPINE1	38
GO:0043062	extracellular structure organization	38/627	331/16672	9.33152e-10	5.29914e-07	4.3674e-07	ITGA2/TNFRSF11B/TNXB/SMAD3/ITGA6/HAS2/COL8A1/ITGA3/GAS6/ITGA5/COL18A1/CD44/MMP3/HSPG2/LOX/LAMB3/AGRN/ADAM15/MMP1/COL14A1/FSCN1/COL6A1/SMOC2/NOTCH1/FBN2/PXDN/NID1/LAMA4/MELTF/LOXL2/PLOD3/TNC/BCL3/ADAMTS5/FURIN/ANXA2/CAPNS1/SERPINE1	38
GO:0009894	regulation of catabolic process	36/627	494/16672	0.000122036	0.00504341	0.00415663	ADAM9/PLK2/SMAD3/ODC1/NELL1/CAV1/HGS/PLK1/NEDD4L/AURKA/PSMD2/FAM83D/NEDD4/BUB1B/DHX34/KHSRP/GIPC1/SGTA/FMN2/PNPLA2/DVL1/MAD2L1/MSN/CDC20/PTPN1/FURIN/UPF1/ANXA2/PGAM1/PGAM4/IL1B/EZR/UBE2C/EIF6/DDA1/CCNB1	36
GO:0072001	renal system development	29/627	276/16672	6.16307e-07	0.000107688	8.87533e-05	BMPER/SMAD3/ITGA6/WNK4/HAS2/ODC1/SDC4/ITGA3/NRP1/BMP6/ADAMTS1/WNT2B/SFRP1/NOTCH1/PODXL/NID1/TCF21/ANGPT2/CENPF/SIX1/EGR1/AKR1B1/AMPD2/SERPINB7/NOG/PPAT/KIRREL3/LIF/NLE1	29
GO:0001666	response to hypoxia	27/627	277/16672	6.24177e-06	0.000506364	0.000417331	PLAU/ITGA2/SMAD3/NDRG1/PLOD2/CAV1/VEGFC/LMNA/TGFBR2/CITED2/LDHA/CYBA/STC1/SFRP1/RBPJ/NOTCH1/ANGPT2/FMN2/ADM/PDK1/EGR1/LOXL2/P4HB/CCNA2/ACTN4/PLOD1/CCNB1	27
GO:0090287	regulation of cellular response to growth factor stimulus	25/627	224/16672	1.21417e-06	0.000141083	0.000116277	GDF5/BMPER/SMAD3/CCBE1/ITGA3/CAV1/ITGA5/VEGFC/TGFBR2/ZNF703/CITED2/SMURF2/MYOF/PCSK6/NEDD4/SFRP1/RBPJ/NOTCH1/FBN2/GIPC1/PDPK1/PTPN1/NOG/HTRA3/IL1B	25
GO:0051783	regulation of nuclear division	24/627	156/16672	4.21391e-09	2.03977e-06	1.68112e-06	DUSP1/IGF2/TACC3/PLK1/AURKA/DLGAP5/BUB1B/EREG/ANLN/KIF20B/CENPF/CDC6/NUSAP1/MAD2L1/MKI67/MTBP/PKMYT1/CDC20/CENPE/KIF11/LIF/IL1B/UBE2C/CCNB1	24
GO:0050730	regulation of peptidyl-tyrosine phosphorylation	24/627	214/16672	1.81492e-06	0.000183227	0.00015101	CNTN1/GPRC5A/RELN/CSPG4/IL12A/IGF2/NRP1/CAV1/GAS6/ITGA5/CD44/VEGFC/MVP/SHC1/ZGPAT/EREG/SFRP1/NF2/IL18/IL11/PTPN1/CLCF1/TNK2/LIF	24
GO:0007088	regulation of mitotic nuclear division	22/627	133/16672	4.70118e-09	2.03977e-06	1.68112e-06	DUSP1/IGF2/TACC3/PLK1/AURKA/DLGAP5/BUB1B/EREG/ANLN/KIF20B/CENPF/CDC6/NUSAP1/MAD2L1/MKI67/MTBP/PKMYT1/CENPE/KIF11/IL1B/UBE2C/CCNB1	22
GO:0051701	interaction with host	17/627	160/16672	0.000112346	0.00472583	0.0038949	ITGA2/LGALS1/SMAD3/PVR/CAV1/GAS6/ITGA5/CTSB/AXL/ANPEP/NECTIN2/NEDD4/NECTIN4/P4HB/HSPA1A/KPNB1/KPNA2	17
GO:0030203	glycosaminoglycan metabolic process	17/627	162/16672	0.000130918	0.00517181	0.00426246	CEMIP/CSPG4/HAS2/SDC4/CD44/HSPG2/AP2A1/GCNT2/AGRN/GALNT5/CHPF2/HMMR/MKI67/HS3ST1/SGSH/IL1B/XYLT2	17
GO:0033002	muscle cell proliferation	16/627	158/16672	0.000307815	0.0093227	0.0076835	IGFBP5/ITGA2/IL12A/TGFBR2/CYBA/EREG/RBPJ/NOTCH1/SIX1/SKP2/HBEGF/IL18/GPER1/AKR1B1/NOG/CCNB1	16
GO:0006733	oxidoreduction coenzyme metabolic process	15/627	136/16672	0.0001852	0.00662492	0.00546007	PKM/PFKP/ENO1/GAPDH/ALDOA/LDHA/G6PD/TPI1/PGK1/HK1/KYNU/GPI/PGAM1/PGAM4/EIF6	15
GO:0031345	negative regulation of cell projection organization	15/627	144/16672	0.000346884	0.00985596	0.008123	LGALS1/PLK2/ITGA3/NRP1/SEMA3A/EPHB2/RTN4/ARHGDIA/ASAP1/ID1/LPAR1/EVI5L/PLXNA3/PLXNB3/STX1B	15
GO:0045185	maintenance of protein location	13/627	98/16672	7.57382e-05	0.00350414	0.00288801	DBN1/CAV1/FLNB/TSPO/TWF2/HK1/FBN2/TRIP6/BCL3/JUP/EZR/SUN2/TONSL	13
GO:0046718	viral entry into host cell	13/627	112/16672	0.000296341	0.00909648	0.00749706	ITGA2/LGALS1/PVR/CAV1/GAS6/ITGA5/CTSB/AXL/ANPEP/NECTIN2/NECTIN4/P4HB/HSPA1A	13
GO:0032091	negative regulation of protein binding	11/627	80/16672	0.000193236	0.00680521	0.00560866	AURKB/CAV1/RUVBL2/GTSE1/AURKA/ADAM15/SPAG9/ID1/DVL1/NOG/ANXA2	11
GO:0006735	NADH regeneration	10/627	26/16672	1.62319e-08	4.60885e-06	3.79849e-06	PKM/PFKP/ENO1/GAPDH/ALDOA/TPI1/PGK1/HK1/GPI/PGAM1	10
GO:0061621	canonical glycolysis	10/627	26/16672	1.62319e-08	4.60885e-06	3.79849e-06	PKM/PFKP/ENO1/GAPDH/ALDOA/TPI1/PGK1/HK1/GPI/PGAM1	10
GO:0061718	glucose catabolic process to pyruvate	10/627	26/16672	1.62319e-08	4.60885e-06	3.79849e-06	PKM/PFKP/ENO1/GAPDH/ALDOA/TPI1/PGK1/HK1/GPI/PGAM1	10
GO:0051303	establishment of chromosome localization	10/627	64/16672	0.000127525	0.00512697	0.00422551	FAM83D/DLGAP5/CENPF/FMN2/KIF2C/NDE1/CENPE/CDCA8/KPNB1/CCNB1	10
GO:0050918	positive chemotaxis	9/627	52/16672	0.000122889	0.00504341	0.00415663	F3/ITGA2/SMAD3/NRP1/VEGFC/CORO1A/ANGPT2/PLXNB3/SCRIB	9
GO:0071392	cellular response to estradiol stimulus	7/627	30/16672	9.83856e-05	0.00425682	0.00350835	ITGA2/RUVBL2/ZNF703/NCOA3/SFRP1/GPER1/CCNA2	7
GO:0000188	inactivation of MAPK activity	6/627	26/16672	0.000333943	0.00966309	0.00796404	DUSP1/CAV1/DUSP5/GPS1/RGS4/DUSP7	6
GO:0032816	positive regulation of natural killer cell activation	5/627	17/16672	0.000314364	0.00939577	0.00774372	IL12A/GAS6/AXL/TICAM1/IL18	5
