# Supplementary material for: Tamoxifen mechanically reprograms the tumor microenvironment via HIF‐1A and reduces cancer cell survival
Source: EMBO Rep. 2018 Dec 12;20(1):e46557. doi: 10.15252/embr.201846557 (PMC6322388; doi:10.15252/embr.201846557)
Supplement: Supplementary file 8 — Dataset EV6 [file EMBR-20-e46557-s008.xlsx]

## Sheet: EdgeR_Gene_counts
Gene	logFC(Treated/Control)	logCPM(Mean expression level)	PValue	FDR	isDEG(FDR<0.01)
FMOD	2.56697	6.06604	2.07068e-57	3.95044e-53	DEG
PIK3R1	1.92396	6.55382	1.46493e-45	1.3974e-41	DEG
DMKN	3.96341	3.77041	4.89027e-43	3.10989e-39	DEG
F3	-2.74526	8.59004	1.32721e-40	6.33014e-37	DEG
PDE3A	3.43084	3.67337	5.47937e-39	2.09071e-35	DEG
TYRP1	3.42914	4.50147	4.26746e-38	1.35691e-34	DEG
OAS1	5.63027	5.082	5.33644e-35	1.45441e-31	DEG
ADAMTSL1	-2.8341	5.24294	1.5106e-34	3.60241e-31	DEG
FBLN5	1.17862	8.89904	1.54279e-32	3.27038e-29	DEG
PLAU	-3.20503	7.54357	4.22362e-32	8.05783e-29	DEG
HSPB7	1.72131	6.14416	1.66714e-31	2.89142e-28	DEG
SQLE	1.58702	6.90703	3.10964e-31	4.94381e-28	DEG
TNFRSF10D	-1.93646	6.77621	6.56963e-30	9.64119e-27	DEG
SGCD	1.96341	5.71245	5.82832e-29	7.94234e-26	DEG
FAM213A	2.32878	4.86035	1.21874e-28	1.55008e-25	DEG
SCD	1.06619	10.1	4.87878e-27	5.81734e-24	DEG
SCG2	4.37387	4.12759	1.15608e-26	1.2974e-23	DEG
NT5E	-2.07721	8.76373	3.0317e-25	3.21327e-22	DEG
ADAM9	-0.89856	9.90569	8.75742e-25	8.79337e-22	DEG
NR2F2	1.36717	7.73163	1.63983e-24	1.56423e-21	DEG
AIM1	-2.83627	4.51606	2.05693e-24	1.86867e-21	DEG
P3H2	-1.80142	7.54695	6.74486e-24	5.84902e-21	DEG
IGFBP5	-1.14233	13.2085	2.2575e-23	1.87254e-20	DEG
GPRC5A	-1.98753	6.71209	2.70454e-23	2.14989e-20	DEG
NTM	1.62991	7.34747	3.89488e-23	2.97226e-20	DEG
NCEH1	-2.08301	6.05707	4.30728e-23	3.16055e-20	DEG
LAMA1	1.23038	7.61346	9.90635e-23	6.99976e-20	DEG
IGF1	7.48406	0.412092	3.32642e-22	2.26648e-19	DEG
KIF26B	1.77923	5.41687	2.62753e-21	1.72855e-18	DEG
CTSK	3.39061	8.2783	2.92577e-21	1.8606e-18	DEG
ITGA2	-1.23019	7.12366	1.72456e-20	1.06133e-17	DEG
MGP	2.54639	3.75577	3.01853e-20	1.74876e-17	DEG
EGR2	2.7525	4.60522	3.02491e-20	1.74876e-17	DEG
LAMP3	3.76051	3.47574	3.88022e-20	2.17726e-17	DEG
TNFRSF11B	-1.5534	7.26386	4.59504e-20	2.50469e-17	DEG
CMPK2	4.63759	2.86824	7.01043e-20	3.71514e-17	DEG
GDF5	-2.5632	4.52813	1.89253e-19	9.75829e-17	DEG
PIK3AP1	1.80986	5.35209	2.45158e-19	1.23082e-16	DEG
IFI16	1.01933	7.85075	6.11418e-19	2.99093e-16	DEG
RELN	-1.45826	6.25959	9.59937e-19	4.57842e-16	DEG
COLEC12	-2.07493	5.36116	1.25427e-18	5.83631e-16	DEG
TMEM52B	1.5917	6.63068	1.6195e-18	7.35641e-16	DEG
KCNH1	2.72088	4.04572	1.76867e-18	7.84716e-16	DEG
TUBB4B	-1.03969	7.51077	1.85291e-18	8.03404e-16	DEG
HMGA1	-1.69667	8.52794	2.53784e-18	1.07593e-15	DEG
CSRP2	1.91743	6.50828	3.56402e-18	1.47814e-15	DEG
LIMCH1	-1.88022	5.62558	3.7379e-18	1.51727e-15	DEG
DUSP1	-1.5206	6.22166	5.01748e-18	1.99424e-15	DEG
CEMIP	-1.56991	9.94115	9.01867e-18	3.51139e-15	DEG
CHI3L1	4.23224	2.75987	9.52904e-18	3.6359e-15	DEG
FABP3	2.64947	3.13533	1.3525e-17	5.05941e-15	DEG
TM4SF1	-1.64788	5.75317	1.53727e-17	5.63999e-15	DEG
SERPING1	2.25004	3.68327	3.74099e-17	1.34661e-14	DEG
CDK17	-1.23948	6.36966	4.92864e-17	1.74127e-14	DEG
GALNT3	-1.52237	5.67819	7.51738e-17	2.60757e-14	DEG
FBXO32	1.5311	6.16745	7.78054e-17	2.65066e-14	DEG
AKR1C1	-2.13485	5.42224	8.0691e-17	2.70074e-14	DEG
CSPG4	-1.49127	6.58202	1.08755e-16	3.57731e-14	DEG
SLC2A1	-1.46072	8.75792	1.11896e-16	3.61824e-14	DEG
CDCP1	-1.88203	5.52878	1.37804e-16	4.38169e-14	DEG
TNXB	-4.11584	3.23791	3.01656e-16	9.43441e-14	DEG
IFI35	1.51191	5.23201	3.51881e-16	1.08277e-13	DEG
RSAD2	4.07448	1.82842	3.82476e-16	1.15823e-13	DEG
FAM198B	0.991248	8.03329	4.57322e-16	1.36325e-13	DEG
GFRA1	-0.925898	8.16217	5.1692e-16	1.5172e-13	DEG
PLXDC2	1.19218	6.76409	5.55329e-16	1.60524e-13	DEG
LGALS1	-0.785602	9.75659	7.59515e-16	2.16269e-13	DEG
APCDD1L	-1.9547	5.56318	9.04481e-16	2.50486e-13	DEG
GALNT2	-0.977513	7.95468	9.05942e-16	2.50486e-13	DEG
IL12A	-2.60329	4.04699	1.04225e-15	2.84057e-13	DEG
QPRT	1.78457	5.6128	1.07611e-15	2.89157e-13	DEG
THBS2	1.58605	10.6229	5.55543e-15	1.47203e-12	DEG
PPP1R3C	1.21265	6.3219	6.2561e-15	1.62071e-12	DEG
UNC13A	5.14013	0.556083	6.28642e-15	1.62071e-12	DEG
MAPK10	1.92681	3.88184	6.8689e-15	1.74727e-12	DEG
HMGCR	1.2445	6.58162	8.44308e-15	2.11944e-12	DEG
GPNMB	1.61857	9.26864	8.94392e-15	2.216e-12	DEG
PLK2	-1.34185	7.14795	1.11161e-14	2.68919e-12	DEG
SOD3	2.49587	3.18319	1.11356e-14	2.68919e-12	DEG
RASGRP3	2.2384	3.87513	1.19152e-14	2.84148e-12	DEG
MT2A	-1.54398	7.50281	1.651e-14	3.8886e-12	DEG
DACT1	1.52854	4.9864	1.99156e-14	4.63354e-12	DEG
DCBLD2	-1.18613	9.04083	2.02316e-14	4.65034e-12	DEG
HERC6	2.71064	5.9698	3.65173e-14	8.29378e-12	DEG
ASPH	-0.820928	9.75824	3.79911e-14	8.52698e-12	DEG
CPEB1	2.9691	2.30389	6.72955e-14	1.49286e-11	DEG
BMPER	-2.21501	5.29645	7.6974e-14	1.68794e-11	DEG
PKM	-0.916545	10.842	8.98111e-14	1.94706e-11	DEG
XAF1	1.99523	5.46759	1.29416e-13	2.77415e-11	DEG
NPTX1	-2.11666	5.47105	1.735e-13	3.67781e-11	DEG
CARD16	1.59839	4.66846	1.79602e-13	3.76533e-11	DEG
SMAD3	-1.22953	8.01967	1.8532e-13	3.84296e-11	DEG
LRRC32	1.73368	5.65155	1.9595e-13	4.01971e-11	DEG
ADORA2B	-1.83352	4.46864	2.36687e-13	4.80373e-11	DEG
NPNT	6.70188	-0.331144	2.78704e-13	5.59697e-11	DEG
ANO1	1.33316	5.40064	2.83202e-13	5.62806e-11	DEG
SLC5A7	5.96741	0.00870017	3.23317e-13	6.35901e-11	DEG
DNM3OS	1.4733	5.18264	3.82044e-13	7.43739e-11	DEG
MSMO1	1.35606	7.24663	4.05809e-13	7.82022e-11	DEG
PIEZO1	-0.915546	7.57791	4.29009e-13	8.18463e-11	DEG
IFIH1	2.45016	5.69392	5.03107e-13	9.50325e-11	DEG
BMF	1.66798	5.05751	6.73305e-13	1.25934e-10	DEG
ITGA6	-2.21551	6.17914	6.80437e-13	1.26033e-10	DEG
RP11-266K4.14	3.72152	1.24811	9.63179e-13	1.76688e-10	DEG
GABARAPL1	1.0843	9.39626	9.87719e-13	1.79464e-10	DEG
POLR2L	-1.29243	6.07661	1.0143e-12	1.82555e-10	DEG
WNK4	-2.0385	4.11173	1.06414e-12	1.89735e-10	DEG
MGLL	-0.876069	7.67452	1.10586e-12	1.95349e-10	DEG
OAS2	4.82515	6.21031	1.12204e-12	1.96389e-10	DEG
NOX4	1.92832	4.80044	1.1901e-12	2.06406e-10	DEG
PLXNC1	1.41757	5.65252	1.56556e-12	2.69079e-10	DEG
ADCY7	-2.448	3.50737	1.72007e-12	2.92996e-10	DEG
CCBE1	-1.47655	6.17792	2.08965e-12	3.52799e-10	DEG
IL7R	-1.55782	5.8911	2.24078e-12	3.74996e-10	DEG
MPDZ	0.830329	7.23383	2.66742e-12	4.42513e-10	DEG
HAS2	-2.03051	4.12546	3.042e-12	5.00304e-10	DEG
RGS5	2.08994	6.41094	3.21533e-12	5.24291e-10	DEG
TRBV7-9	-6.2065	0.720091	3.30223e-12	5.33897e-10	DEG
GRB14	-3.14641	2.44572	3.48577e-12	5.58837e-10	DEG
NDRG1	-1.16324	6.98828	3.51844e-12	5.59373e-10	DEG
RUNX1T1	2.73255	2.24632	3.8677e-12	6.09818e-10	DEG
PLEC	-1.18285	8.18342	4.3561e-12	6.81194e-10	DEG
SPOCD1	-2.08049	5.02427	5.44848e-12	8.4509e-10	DEG
FGF10	3.746	1.09697	6.83434e-12	1.0515e-09	DEG
DTX3L	1.35156	7.03082	7.93082e-12	1.21043e-09	DEG
IGF2	-1.19427	7.12108	8.15163e-12	1.23426e-09	DEG
DBN1	-1.17494	7.69734	9.02234e-12	1.35534e-09	DEG
MYO1B	-0.78736	7.96788	9.75431e-12	1.45385e-09	DEG
CRYAB	1.76597	3.92464	1.04379e-11	1.54368e-09	DEG
WISP1	-1.40487	5.6146	1.15725e-11	1.69831e-09	DEG
IFIT3	3.73012	7.53691	1.37218e-11	1.99836e-09	DEG
OAS3	2.4529	6.90327	1.58164e-11	2.28595e-09	DEG
NABP1	-1.53047	8.52769	1.696e-11	2.43281e-09	DEG
COL8A1	-1.51505	8.29669	1.72941e-11	2.46221e-09	DEG
LURAP1L	1.24713	5.93872	1.8043e-11	2.54982e-09	DEG
PLOD2	-0.881914	9.02553	1.86947e-11	2.62248e-09	DEG
MAP2	2.07991	3.38144	1.91399e-11	2.66533e-09	DEG
DNMBP	-1.02012	6.21169	2.22705e-11	3.07881e-09	DEG
MAF	2.97589	2.45924	2.45712e-11	3.37244e-09	DEG
FOSL1	-1.61483	5.87142	2.58947e-11	3.52871e-09	DEG
PEAR1	-1.24593	6.17368	2.94132e-11	3.97976e-09	DEG
PVR	-1.00868	6.69154	3.77339e-11	5.06962e-09	DEG
ATRNL1	2.37777	3.99405	3.82821e-11	5.10732e-09	DEG
COL4A3BP	1.17266	6.27736	3.95359e-11	5.23796e-09	DEG
MFAP4	1.9601	8.59492	4.41329e-11	5.80667e-09	DEG
ODC1	-1.06583	7.16787	4.53595e-11	5.92719e-09	DEG
PTK7	1.2087	8.71121	4.79495e-11	6.223e-09	DEG
CLDN11	-1.38275	8.05539	4.857e-11	6.26094e-09	DEG
CSF1	-1.40285	7.46047	4.98711e-11	6.34317e-09	DEG
ANGPTL1	2.20605	2.77863	4.98729e-11	6.34317e-09	DEG
IFIT1	4.51249	7.59622	5.05866e-11	6.39133e-09	DEG
LMCD1	1.27881	6.16841	5.97509e-11	7.49952e-09	DEG
STARD4	0.927008	7.08703	6.36784e-11	7.94024e-09	DEG
PFKP	-0.873903	7.43647	7.22573e-11	8.95146e-09	DEG
SH3BGRL3	-1.11837	6.98787	7.36215e-11	9.06162e-09	DEG
ITPR3	-1.09358	6.34443	9.12471e-11	1.11591e-08	DEG
EPG5	-1.09544	7.27213	9.41703e-11	1.14285e-08	DEG
PTGDS	2.6699	2.80678	9.46486e-11	1.14285e-08	DEG
IDI1	1.15321	6.43806	9.65197e-11	1.15811e-08	DEG
SDC4	-0.853535	7.94045	9.94501e-11	1.18582e-08	DEG
ZYX	-0.842273	8.33415	1.0083e-10	1.19481e-08	DEG
ITGA1	0.644494	9.75555	1.03781e-10	1.22218e-08	DEG
BST2	2.05185	5.55286	1.15041e-10	1.34648e-08	DEG
LYNX1	1.63642	4.36003	1.15885e-10	1.34809e-08	DEG
TACC3	-1.39963	5.17564	1.20385e-10	1.39195e-08	DEG
RASEF	1.45463	4.55363	1.22816e-10	1.41149e-08	DEG
ROBO2	2.01545	3.30747	1.32351e-10	1.51197e-08	DEG
GNS	0.699794	9.4031	1.38891e-10	1.57724e-08	DEG
ARHGAP29	-1.35794	5.92666	1.46342e-10	1.65202e-08	DEG
SH3GL1	-1.14119	5.85921	1.49263e-10	1.67509e-08	DEG
PAQR5	-2.00602	3.82921	1.86962e-10	2.08589e-08	DEG
IFITM1	2.46727	5.24634	1.90279e-10	2.11054e-08	DEG
SLC16A3	-1.54767	7.45738	2.25698e-10	2.48894e-08	DEG
C1S	1.07889	10.387	2.2757e-10	2.49517e-08	DEG
IL1RAP	1.34731	5.05003	2.4624e-10	2.68444e-08	DEG
DDIT3	1.27299	5.30518	2.53673e-10	2.74976e-08	DEG
AEBP1	1.07146	8.05525	2.74713e-10	2.961e-08	DEG
HNMT	0.997136	5.8811	3.05687e-10	3.27635e-08	DEG
EPSTI1	1.65511	4.76761	3.09357e-10	3.29716e-08	DEG
CYBRD1	0.704166	9.81549	3.26746e-10	3.46314e-08	DEG
ITGA3	-0.655708	8.92576	3.2905e-10	3.4683e-08	DEG
CCDC146	1.77785	3.35905	3.33476e-10	3.49564e-08	DEG
HPCAL1	-1.66798	4.49819	3.46679e-10	3.61418e-08	DEG
MMP2	1.25334	11.9073	4.53081e-10	4.69776e-08	DEG
MX1	5.18345	6.90661	5.04336e-10	5.20093e-08	DEG
SH3PXD2A	0.888115	9.09356	5.09881e-10	5.22985e-08	DEG
PLK4	-1.8639	3.64958	5.17017e-10	5.27468e-08	DEG
ENO1	-0.9377	10.324	6.65052e-10	6.7138e-08	DEG
NRP1	-0.915609	6.89265	6.65116e-10	6.7138e-08	DEG
CAV1	-1.21319	9.48677	6.72022e-10	6.74781e-08	DEG
TP53INP1	0.811848	6.78708	6.91151e-10	6.90354e-08	DEG
RSPO3	1.62301	4.33105	7.02165e-10	6.97703e-08	DEG
TCN2	1.44845	4.29846	7.93338e-10	7.84212e-08	DEG
ACP5	2.77089	1.76956	8.00981e-10	7.87686e-08	DEG
GAS6	-0.913768	8.63386	8.59692e-10	8.41087e-08	DEG
ITGA5	-0.659083	8.71776	8.90996e-10	8.67266e-08	DEG
CCND3	-1.27671	5.63872	9.3086e-10	9.01469e-08	DEG
MUSK	-2.28617	3.26362	9.58452e-10	9.23502e-08	DEG
ASAH1	1.12268	8.42926	9.66192e-10	9.26282e-08	DEG
BCL2L2	0.988345	6.23204	9.82538e-10	9.37243e-08	DEG
ACACB	1.5816	4.18325	1.10144e-09	1.04544e-07	DEG
DIRAS2	2.15214	2.5389	1.10874e-09	1.04716e-07	DEG
ACTB	-0.525442	12.3482	1.22207e-09	1.1485e-07	DEG
HMGCS1	1.4589	6.40632	1.22916e-09	1.1495e-07	DEG
COL18A1	-1.50833	6.1051	1.27894e-09	1.19023e-07	DEG
EPS8L2	-1.33838	5.19933	1.3821e-09	1.27999e-07	DEG
CPQ	0.873871	6.20958	1.49866e-09	1.38123e-07	DEG
AOX1	-1.71738	5.56084	1.77815e-09	1.63094e-07	DEG
KRT7	-2.55679	3.91376	1.84147e-09	1.68093e-07	DEG
IFIT2	3.3957	6.70471	1.94699e-09	1.7688e-07	DEG
BTC	4.46907	0.239521	1.98679e-09	1.7964e-07	DEG
DDX60	1.80605	5.97545	2.19544e-09	1.97569e-07	DEG
BCAM	-1.50894	4.34548	2.45971e-09	2.19467e-07	DEG
NPC2	0.993593	7.30116	2.46178e-09	2.19467e-07	DEG
USP18	1.87921	2.98051	2.53614e-09	2.25044e-07	DEG
FDFT1	0.956515	7.31378	2.5501e-09	2.25235e-07	DEG
PROCR	-1.50684	4.33195	2.6409e-09	2.3218e-07	DEG
HERC5	2.23518	3.02448	2.6908e-09	2.35482e-07	DEG
GAPDH	-0.60876	10.828	2.84826e-09	2.47668e-07	DEG
FAP	0.679888	8.2918	2.85601e-09	2.47668e-07	DEG
ASPN	1.44973	4.19521	2.90738e-09	2.50982e-07	DEG
ITGA11	0.819072	9.8318	3.01131e-09	2.58783e-07	DEG
FGFRL1	-1.17685	5.13161	3.08464e-09	2.63895e-07	DEG
CD44	-0.75776	10.4405	3.2392e-09	2.75882e-07	DEG
PARD3B	0.924577	6.42658	3.38979e-09	2.87424e-07	DEG
IGDCC4	1.62503	4.175	3.55973e-09	3.00498e-07	DEG
IFI6	3.61835	7.29023	3.60944e-09	3.03352e-07	DEG
KRT8	-1.24452	6.06517	3.86083e-09	3.23056e-07	DEG
SH3BGRL	0.713287	7.80256	3.99566e-09	3.32879e-07	DEG
B2M	1.0014	11.1601	4.21448e-09	3.49582e-07	DEG
NXN	-0.993274	7.13308	4.42809e-09	3.6571e-07	DEG
SEMA3A	-1.24182	6.62834	4.77e-09	3.9225e-07	DEG
NFASC	-2.43901	2.98008	4.89801e-09	3.99687e-07	DEG
HOPX	2.71845	2.29878	4.90234e-09	3.99687e-07	DEG
WDR1	-0.592397	9.27551	4.93799e-09	4.0088e-07	DEG
DBNDD1	-1.85224	3.45537	5.2065e-09	4.20888e-07	DEG
PKD2	0.656954	8.06319	5.41177e-09	4.35636e-07	DEG
FLNC	-1.23265	8.59411	5.47761e-09	4.39083e-07	DEG
IFIT5	0.972543	5.90242	5.84649e-09	4.66692e-07	DEG
RGS9	1.57347	3.76149	6.36418e-09	5.059e-07	DEG
NFE2L1	0.621367	9.17856	6.61512e-09	5.23665e-07	DEG
APCDD1L-AS1	-2.07331	3.15485	6.75161e-09	5.32261e-07	DEG
HGS	-1.05697	5.77502	7.56689e-09	5.94078e-07	DEG
RB1CC1	0.758302	7.81378	8.02275e-09	6.27287e-07	DEG
PPM1D	1.14135	4.97721	8.35334e-09	6.46749e-07	DEG
LDLRAD4	2.59082	1.73626	8.37547e-09	6.46749e-07	DEG
SH2D5	-1.32707	5.2309	8.38472e-09	6.46749e-07	DEG
ARRDC4	1.16885	7.45439	8.40869e-09	6.46749e-07	DEG
FGF5	-0.958006	6.76825	8.44116e-09	6.46749e-07	DEG
CPA4	-1.67692	5.13979	9.69911e-09	7.40159e-07	DEG
VEGFC	-1.02173	5.48342	1.01182e-08	7.69065e-07	DEG
ABCC3	-1.58875	6.19509	1.09826e-08	8.31454e-07	DEG
MYO1D	1.49253	4.9197	1.24735e-08	9.4059e-07	DEG
MAP2K3	-1.12871	5.78939	1.29497e-08	9.72651e-07	DEG
PAPSS2	-0.782158	7.71938	1.32447e-08	9.90913e-07	DEG
PHLDA2	-1.89606	3.63502	1.38168e-08	1.02967e-06	DEG
MAOA	-1.32388	5.07318	1.39772e-08	1.03757e-06	DEG
SKIL	0.879776	6.79919	1.41904e-08	1.04932e-06	DEG
ST3GAL6	1.27042	4.61173	1.45884e-08	1.07459e-06	DEG
S100A6	-0.775004	9.30746	1.46668e-08	1.07621e-06	DEG
FLNB	-0.922203	8.56599	1.58179e-08	1.15622e-06	DEG
PMEL	3.36594	0.879119	1.61997e-08	1.17961e-06	DEG
RUVBL2	-0.98926	5.45803	1.62778e-08	1.18079e-06	DEG
PALLD	0.518749	10.1056	1.71525e-08	1.23953e-06	DEG
MRAS	0.875779	6.70639	1.7777e-08	1.27981e-06	DEG
TRIM69	1.42406	5.50489	1.88764e-08	1.35385e-06	DEG
LMNA	-1.05311	8.38098	2.0001e-08	1.42914e-06	DEG
CTSB	-0.819509	10.8009	2.02627e-08	1.44243e-06	DEG
PLK1	-1.73072	4.3543	2.11659e-08	1.50113e-06	DEG
ATP13A1	-0.939858	5.53865	2.1317e-08	1.50624e-06	DEG
RGMB	-1.20132	5.28976	2.2033e-08	1.55109e-06	DEG
HEG1	-0.646743	9.51455	2.26653e-08	1.58974e-06	DEG
EIF2AK2	1.20656	7.77271	2.2916e-08	1.60144e-06	DEG
TRIB3	1.46933	6.60139	2.34121e-08	1.63013e-06	DEG
MYEOV	-4.81588	0.523148	2.40721e-08	1.66985e-06	DEG
DHX58	1.42005	3.75576	2.42418e-08	1.66985e-06	DEG
TCEAL7	1.15167	4.88414	2.42451e-08	1.66985e-06	DEG
MX2	5.97968	4.35915	2.43876e-08	1.67362e-06	DEG
KIAA1211	1.48066	4.41015	2.48876e-08	1.70181e-06	DEG
SSFA2	-0.66383	8.65866	2.50719e-08	1.70829e-06	DEG
LRP4	1.62555	3.31129	2.52105e-08	1.71162e-06	DEG
CYP2S1	-1.73869	3.93906	2.74206e-08	1.85507e-06	DEG
TGFBR2	-0.759079	7.88595	2.89969e-08	1.95478e-06	DEG
RRAGD	3.80041	0.815727	2.95e-08	1.98169e-06	DEG
NEO1	0.646543	7.54758	3.40127e-08	2.27635e-06	DEG
TFPI2	3.04707	5.3564	3.41749e-08	2.27635e-06	DEG
TMEM117	1.18232	4.5527	3.42443e-08	2.27635e-06	DEG
ADARB1	-1.02147	6.6969	3.47351e-08	2.30096e-06	DEG
IFI44L	5.63679	6.27857	3.8048e-08	2.50924e-06	DEG
NEDD4L	-1.03696	5.81607	3.81424e-08	2.50924e-06	DEG
RTKN2	1.44702	4.00754	3.9551e-08	2.59297e-06	DEG
NUPR1	1.04912	6.95436	3.97667e-08	2.59818e-06	DEG
SCUBE2	1.56493	3.86175	4.05357e-08	2.63939e-06	DEG
DPYSL3	0.668738	8.27126	4.11634e-08	2.67114e-06	DEG
SHISA3	-2.72468	2.9276	4.17142e-08	2.69771e-06	DEG
RP11-54A9.1	-2.07825	2.9877	4.34085e-08	2.7978e-06	DEG
DSP	0.994868	5.43375	4.40378e-08	2.8288e-06	DEG
PDE5A	-0.834749	8.56599	4.44739e-08	2.84723e-06	DEG
IQSEC2	-1.20347	4.5334	4.56835e-08	2.91488e-06	DEG
LRRC8C	-1.09828	5.01771	4.60612e-08	2.92919e-06	DEG
CALB2	1.56471	5.21866	4.70654e-08	2.98064e-06	DEG
ALDOA	-0.844476	9.52981	4.71829e-08	2.98064e-06	DEG
ZNF703	-1.05774	5.51233	4.76314e-08	2.99905e-06	DEG
SYTL5	2.26452	2.05778	4.83841e-08	3.03642e-06	DEG
XPOT	0.775128	8.64001	5.23891e-08	3.27698e-06	DEG
SCIN	4.99703	-0.262574	5.3344e-08	3.32581e-06	DEG
TMX4	0.779096	6.61537	5.3642e-08	3.33349e-06	DEG
G0S2	-2.4464	2.59782	5.45337e-08	3.3779e-06	DEG
ACKR3	-1.7977	3.24494	5.49982e-08	3.39565e-06	DEG
RARRES2	1.38181	5.97272	5.65237e-08	3.47858e-06	DEG
RP3-428L16.2	2.78529	1.46429	5.72138e-08	3.50973e-06	DEG
SLC7A2	0.707222	7.19681	5.86278e-08	3.58494e-06	DEG
NUAK1	1.23537	6.84067	5.89226e-08	3.59145e-06	DEG
CYP27A1	1.60122	4.286	5.95281e-08	3.61681e-06	DEG
CITED2	-0.869579	6.92583	5.98019e-08	3.62191e-06	DEG
HHAT	1.01862	5.01009	6.1021e-08	3.68404e-06	DEG
MMP3	-1.71803	6.02091	6.16741e-08	3.71173e-06	DEG
SYNPO	-1.0239	6.24653	6.64411e-08	3.98161e-06	DEG
BMP6	-3.05912	1.72441	6.65758e-08	3.98161e-06	DEG
MYPN	-2.23168	3.26987	6.72786e-08	4.01107e-06	DEG
SAMHD1	1.22672	6.48607	6.76935e-08	4.02323e-06	DEG
LDHA	-0.72589	9.18097	7.04995e-08	4.17698e-06	DEG
PLSCR1	1.6998	6.22382	7.13928e-08	4.21682e-06	DEG
ALDH1A1	1.73704	7.65683	7.32533e-08	4.31335e-06	DEG
RHOC	-0.670376	7.19378	7.37072e-08	4.32673e-06	DEG
FAM210B	0.841012	6.3652	7.55307e-08	4.42017e-06	DEG
SLC25A22	-1.49855	3.76064	7.94411e-08	4.6348e-06	DEG
ABCB1	-2.74424	1.95216	8.34341e-08	4.85291e-06	DEG
AXL	-0.852407	8.65795	9.22779e-08	5.35099e-06	DEG
ISG15	2.19679	6.42022	9.41443e-08	5.44268e-06	DEG
AFAP1L2	14.1614	-2.43508	9.55758e-08	5.50875e-06	DEG
GPSM1	-0.971841	5.29055	9.90976e-08	5.68831e-06	DEG
APOL1	0.806974	6.27173	9.92876e-08	5.68831e-06	DEG
ZDHHC8	-1.01409	5.13505	1.0361e-07	5.91816e-06	DEG
EHD2	-0.710612	8.58941	1.04274e-07	5.93833e-06	DEG
S1PR1	1.58904	5.75046	1.0498e-07	5.96073e-06	DEG
RANGAP1	-0.708104	7.58107	1.06928e-07	6.05336e-06	DEG
CYBA	-1.99387	3.28527	1.13225e-07	6.39084e-06	DEG
BIRC5	-1.40666	5.00618	1.13576e-07	6.39174e-06	DEG
VSIR	-1.20635	5.26469	1.13956e-07	6.39426e-06	DEG
DNAH5	-1.45523	3.98962	1.16443e-07	6.51466e-06	DEG
SIAE	0.930924	5.92707	1.17006e-07	6.52702e-06	DEG
FAM84A	2.40732	1.74905	1.2113e-07	6.73739e-06	DEG
ACAP3	-0.965829	5.22505	1.22428e-07	6.78978e-06	DEG
VDR	0.948573	5.26205	1.23448e-07	6.82649e-06	DEG
IL16	2.80758	1.17157	1.28358e-07	7.07748e-06	DEG
SETBP1	2.88607	1.46252	1.31231e-07	7.21504e-06	DEG
RP11-1E6.1	-6.92324	-0.675434	1.37862e-07	7.55785e-06	DEG
EIF5A	-0.717363	7.26719	1.39562e-07	7.6291e-06	DEG
TMEM26	1.78986	2.97934	1.40762e-07	7.66991e-06	DEG
GTSE1	-1.70822	3.68765	1.41112e-07	7.66991e-06	DEG
ARHGEF40	0.761738	6.24913	1.41993e-07	7.69588e-06	DEG
HMGA2	-1.01639	7.39593	1.42799e-07	7.7176e-06	DEG
ISCU	1.01499	6.4009	1.50255e-07	8.09766e-06	DEG
APOE	2.05608	3.3997	1.52131e-07	8.17565e-06	DEG
PTGER4	1.27562	3.93193	1.54948e-07	8.30366e-06	DEG
CCND2	1.6059	3.4189	1.5759e-07	8.42155e-06	DEG
KCND2	1.62283	3.5589	1.58737e-07	8.45915e-06	DEG
TUBB6	-0.640942	8.09476	1.60144e-07	8.51041e-06	DEG
SPECC1	0.821588	6.64624	1.63892e-07	8.68538e-06	DEG
ZCCHC18	2.7847	1.22817	1.66491e-07	8.78452e-06	DEG
HSPG2	-1.43827	7.90106	1.66684e-07	8.78452e-06	DEG
EPHB2	-0.835999	6.4447	1.70798e-07	8.97653e-06	DEG
TSPAN15	-2.53752	2.18916	1.77565e-07	9.30657e-06	DEG
NUBP2	-1.42205	3.74102	1.78238e-07	9.31622e-06	DEG
CORO1A	-6.27783	-0.397456	1.81105e-07	9.44023e-06	DEG
RPSAP52	-3.92144	0.546508	1.82901e-07	9.50784e-06	DEG
RPS6KA6	-1.18107	4.6598	1.85339e-07	9.60843e-06	DEG
TAGLN2	-0.697604	8.20041	1.85981e-07	9.61558e-06	DEG
STAMBPL1	-1.29803	4.70342	1.90317e-07	9.81317e-06	DEG
TMEM246	1.06407	4.87531	1.97806e-07	1.01718e-05	DEG
AP2A1	-0.773594	6.87875	1.98359e-07	1.01728e-05	DEG
FAM129B	-0.649478	8.76091	2.14066e-07	1.09384e-05	DEG
ATP6AP2	0.537463	8.06606	2.14434e-07	1.09384e-05	DEG
RIN1	-2.10924	2.96721	2.23291e-07	1.13599e-05	DEG
TCEA1	0.81772	6.57958	2.26727e-07	1.1504e-05	DEG
STK17A	-0.775857	6.16248	2.33202e-07	1.18011e-05	DEG
SKA3	-1.70263	3.6147	2.43655e-07	1.22975e-05	DEG
RTN4	-0.428386	10.7773	2.48657e-07	1.25168e-05	DEG
ARMCX3	0.679366	7.25181	2.50401e-07	1.25714e-05	DEG
ZNF365	2.05487	2.47684	2.51089e-07	1.25729e-05	DEG
CD4	0.883854	5.62147	2.67119e-07	1.33238e-05	DEG
ARHGEF6	1.14504	4.77143	2.67877e-07	1.33238e-05	DEG
AK5	-1.13184	5.3986	2.68181e-07	1.33238e-05	DEG
TK1	-1.41742	4.77588	2.69251e-07	1.33422e-05	DEG
GLP2R	2.04858	2.6561	2.71319e-07	1.34099e-05	DEG
ERCC6L	-2.18525	2.88521	2.79806e-07	1.37936e-05	DEG
PLXDC1	1.4688	3.40234	2.94231e-07	1.44673e-05	DEG
ACTG1	-0.502859	12.1537	2.97965e-07	1.46133e-05	DEG
PPP4R4	-1.9909	2.77373	3.07628e-07	1.50485e-05	DEG
TXNRD1	-0.670607	10.572	3.09007e-07	1.50773e-05	DEG
MICALL2	-1.29966	4.03675	3.1451e-07	1.53067e-05	DEG
AURKA	-1.31106	4.53615	3.23286e-07	1.56938e-05	DEG
RPSAP44	4.09848	-0.048714	3.31281e-07	1.60411e-05	DEG
CNN2	-0.55757	8.29364	3.35327e-07	1.61959e-05	DEG
ADAM23	0.968406	5.70752	3.69497e-07	1.78012e-05	DEG
PSMD2	-0.631468	8.46529	3.72553e-07	1.79032e-05	DEG
FAM83D	-1.45688	3.87619	3.82782e-07	1.83485e-05	DEG
GCNT2	-1.41303	3.96023	3.83917e-07	1.83568e-05	DEG
DDR2	0.661844	9.11647	3.89345e-07	1.85698e-05	DEG
ENTPD1	1.8434	2.46526	3.93743e-07	1.87328e-05	DEG
OLFML3	0.992681	7.0434	4.00482e-07	1.9006e-05	DEG
IFI44	2.53187	5.77574	4.08552e-07	1.93408e-05	DEG
ACSS3	1.49581	3.43998	4.15211e-07	1.96074e-05	DEG
TRPM4	-0.994886	5.23202	4.25154e-07	2.00274e-05	DEG
ELFN2	-1.27857	3.96896	4.29581e-07	2.01861e-05	DEG
INF2	-0.995627	6.52205	4.44432e-07	2.08326e-05	DEG
MAPK8IP3	-1.09571	5.63913	4.48027e-07	2.09272e-05	DEG
SAMD9L	1.45332	6.93849	4.48644e-07	2.09272e-05	DEG
STXBP5-AS1	-2.85123	1.50896	4.57074e-07	2.12684e-05	DEG
FADS2	0.695793	8.89767	4.60147e-07	2.13593e-05	DEG
AF131217.1	2.13636	2.06809	4.64225e-07	2.14963e-05	DEG
NCAPD2	-0.767694	6.25545	4.77832e-07	2.20728e-05	DEG
STEAP3	-1.01752	6.28899	4.89963e-07	2.25246e-05	DEG
2017-09-09	-0.670496	8.01193	4.89974e-07	2.25246e-05	DEG
HIPK3	0.674147	7.14477	5.03707e-07	2.31003e-05	DEG
SMURF2	-0.979603	8.1963	5.13975e-07	2.35147e-05	DEG
NPDC1	-1.14632	4.54165	5.1973e-07	2.37211e-05	DEG
FADS1	0.850491	8.35272	5.21573e-07	2.37484e-05	DEG
G6PD	-0.869887	7.67908	5.3027e-07	2.40869e-05	DEG
KRT19	-2.26121	2.50242	5.35301e-07	2.42577e-05	DEG
PARP9	1.55526	6.56427	5.39668e-07	2.43976e-05	DEG
PTEN	0.739459	7.0208	5.44141e-07	2.45416e-05	DEG
ACAN	2.44563	1.62357	5.56567e-07	2.50429e-05	DEG
ADAMTS1	-1.83699	7.86011	5.63332e-07	2.52876e-05	DEG
HAAO	1.83752	2.59751	5.69062e-07	2.54849e-05	DEG
SAMD9	1.55317	6.09028	5.7516e-07	2.56968e-05	DEG
FAM167A	-1.693	3.24969	5.76488e-07	2.56968e-05	DEG
TMEM97	1.39168	4.77394	6.34771e-07	2.82288e-05	DEG
LTBP2	0.70393	9.03793	6.36524e-07	2.82409e-05	DEG
MVP	-0.82191	8.04453	6.39483e-07	2.83064e-05	DEG
RAB27B	-1.07266	4.80082	6.89847e-07	3.0465e-05	DEG
CKB	-1.82744	2.95114	6.92785e-07	3.05242e-05	DEG
IGFBP6	-1.00116	4.90123	7.41315e-07	3.25871e-05	DEG
MYOF	-0.442802	9.71925	7.50526e-07	3.29162e-05	DEG
TRPS1	1.02505	4.54943	7.59579e-07	3.32368e-05	DEG
COLEC10	1.18835	5.89766	7.63764e-07	3.33434e-05	DEG
SBNO2	-1.02256	5.43905	8.0508e-07	3.5067e-05	DEG
CEBPG	0.862812	6.12459	8.17719e-07	3.55363e-05	DEG
CDK14	0.825671	6.13308	8.28473e-07	3.59219e-05	DEG
FBXL18	-1.54006	3.42932	8.38512e-07	3.62747e-05	DEG
SYNPO2	0.797674	8.46346	8.56023e-07	3.69484e-05	DEG
CTSF	1.1948	6.1589	8.97373e-07	3.86458e-05	DEG
PCSK6	-1.66173	4.11265	9.02174e-07	3.87651e-05	DEG
CASP1	0.835729	5.55704	9.08122e-07	3.89329e-05	DEG
DAAM2	1.03633	4.98427	9.24486e-07	3.9508e-05	DEG
MFSD10	-1.06551	5.02764	9.25677e-07	3.9508e-05	DEG
GAS7	2.40958	4.47999	9.45496e-07	4.02638e-05	DEG
SEMA3C	0.697238	7.24992	9.51735e-07	4.04392e-05	DEG
SLC20A1	-0.8837	7.58107	9.69099e-07	4.10855e-05	DEG
ZNF214	3.11017	0.762413	1.02516e-06	4.33657e-05	DEG
AP5Z1	-0.966922	4.86528	1.05538e-06	4.45453e-05	DEG
OASL	3.40328	0.505193	1.06954e-06	4.50436e-05	DEG
SPSB1	0.973	6.5147	1.08473e-06	4.55824e-05	DEG
STC1	-1.73954	4.69781	1.11351e-06	4.66747e-05	DEG
PPP1R3B	1.10034	4.96522	1.11561e-06	4.66747e-05	DEG
C10orf107	1.99413	2.23905	1.12019e-06	4.67638e-05	DEG
PLIN3	-0.91047	6.48525	1.14119e-06	4.75365e-05	DEG
C17orf53	-2.75742	1.41352	1.17538e-06	4.88538e-05	DEG
LOX	-1.07999	9.58054	1.18498e-06	4.91457e-05	DEG
C1QTNF7	1.76861	2.80474	1.2027e-06	4.97474e-05	DEG
SERPINE2	1.15316	9.43143	1.20756e-06	4.97474e-05	DEG
ZEB2	0.704831	6.6794	1.20925e-06	4.97474e-05	DEG
LINC00643	3.91538	-0.102769	1.20992e-06	4.97474e-05	DEG
EPHA2	-0.979848	5.89327	1.21688e-06	4.9926e-05	DEG
NALCN	1.00724	7.09285	1.25952e-06	5.15112e-05	DEG
ANKRD13A	-0.974912	7.09092	1.26128e-06	5.15112e-05	DEG
IGIP	1.52107	3.1776	1.26362e-06	5.15112e-05	DEG
RAB29	0.799955	6.05054	1.27536e-06	5.18547e-05	DEG
CARD10	-1.62973	3.11311	1.27748e-06	5.18547e-05	DEG
TSLP	1.42759	5.0903	1.31423e-06	5.32331e-05	DEG
EYA4	-1.35959	4.27254	1.33823e-06	5.40905e-05	DEG
SLC38A5	-1.53448	3.65143	1.35037e-06	5.44658e-05	DEG
NCKAP5	-1.14735	4.75236	1.36052e-06	5.47596e-05	DEG
ARMC9	0.901752	7.35605	1.37731e-06	5.53186e-05	DEG
LAMB3	-1.6065	3.47577	1.39382e-06	5.58642e-05	DEG
VEPH1	-1.29598	4.18924	1.46998e-06	5.87931e-05	DEG
VLDLR	0.792855	5.93138	1.48641e-06	5.93258e-05	DEG
LINC00973	-3.72356	0.80843	1.49175e-06	5.94145e-05	DEG
TIMP2	0.63043	10.4082	1.49525e-06	5.94299e-05	DEG
WNT2B	-2.02129	2.40117	1.5066e-06	5.97564e-05	DEG
GRIA3	2.67479	1.02275	1.54559e-06	6.11759e-05	DEG
IRF7	1.72848	3.6138	1.59213e-06	6.2821e-05	DEG
TNFSF18	1.57398	6.07013	1.59374e-06	6.2821e-05	DEG
DLGAP5	-1.1667	4.99184	1.60375e-06	6.30852e-05	DEG
SLC22A15	1.77187	2.67324	1.6482e-06	6.47002e-05	DEG
FLYWCH1	-1.00301	5.02655	1.69773e-06	6.65079e-05	DEG
TPI1	-0.789931	8.39052	1.72586e-06	6.74257e-05	DEG
SMIM19	1.22042	4.44775	1.72823e-06	6.74257e-05	DEG
SNX30	0.757675	6.1869	1.80066e-06	7.01083e-05	DEG
ATAD2	-0.959339	5.41818	1.81167e-06	7.03931e-05	DEG
FAM84B	1.46322	2.99158	1.87432e-06	7.26794e-05	DEG
FLRT3	1.95736	2.17087	1.88426e-06	7.29167e-05	DEG
FOXN3	0.771894	7.46734	1.92849e-06	7.44772e-05	DEG
SERTAD4	1.63173	5.06967	1.96214e-06	7.56236e-05	DEG
BACH1-IT1	8.30104	-1.6682	1.97496e-06	7.59644e-05	DEG
CEP120	0.81097	5.52975	2.0169e-06	7.74214e-05	DEG
DUSP5	-0.978814	4.99009	2.07449e-06	7.94722e-05	DEG
TRIM63	6.02216	-1.14849	2.08367e-06	7.9664e-05	DEG
SNX2	0.794458	6.32016	2.12654e-06	8.11402e-05	DEG
PLAUR	-1.68185	5.35544	2.1974e-06	8.36768e-05	DEG
GDF11	0.905926	5.15667	2.25714e-06	8.57804e-05	DEG
GUCY1B3	1.59248	3.821	2.26198e-06	8.57934e-05	DEG
ZBTB10	1.05033	4.49282	2.28933e-06	8.66585e-05	DEG
PRSS36	-9.31512	-1.94541	2.37111e-06	8.95762e-05	DEG
DDX58	1.83728	6.59997	2.38551e-06	8.99421e-05	DEG
LYPD1	-1.62849	3.81441	2.41489e-06	9.08705e-05	DEG
SHC1	-0.568449	8.30062	2.42261e-06	9.09815e-05	DEG
SGK1	0.782076	6.67919	2.4302e-06	9.10871e-05	DEG
CCPG1	1.06811	6.02504	2.43904e-06	9.12392e-05	DEG
KIF15	-1.58535	3.27346	2.45578e-06	9.16857e-05	DEG
SPATA18	0.897228	5.07851	2.4749e-06	9.22191e-05	DEG
LINC00327	-2.97369	0.976227	2.48191e-06	9.22999e-05	DEG
TSPO	-1.15881	5.67662	2.49946e-06	9.27718e-05	DEG
KIAA1549L	-1.69679	3.87803	2.72818e-06	0.000101065	DEG
AKNA	0.994301	4.98241	2.7646e-06	0.000102215	DEG
AVL9	-0.780884	6.34685	2.80869e-06	0.000103621	DEG
LITAF	0.729159	7.09084	2.81349e-06	0.000103621	DEG
SLC40A1	1.03165	5.75945	2.90793e-06	0.000106893	DEG
ACTA2	1.03607	9.72365	2.92577e-06	0.000107342	DEG
AGRN	-1.08517	7.52917	2.98365e-06	0.000109255	DEG
RBM43	0.899479	5.14431	2.99957e-06	0.000109628	DEG
ARHGDIA	-0.726053	7.31778	3.0322e-06	0.000110609	DEG
RNASET2	-1.79429	2.46634	3.04052e-06	0.000110666	DEG
ARSJ	-0.986278	6.79833	3.04538e-06	0.000110666	DEG
PROS1	1.49441	5.54408	3.15875e-06	0.000114568	DEG
TWF2	-1.2824	4.40116	3.20601e-06	0.000115982	DEG
WDR35	1.05873	4.37676	3.2104e-06	0.000115982	DEG
GINS4	-1.89174	2.93035	3.21597e-06	0.000115982	DEG
TAF1C	-1.06324	4.63631	3.32125e-06	0.000119553	DEG
GPR1	1.24311	3.72784	3.3783e-06	0.000121229	DEG
MTURN	1.01282	4.80582	3.38053e-06	0.000121229	DEG
ADAM15	-0.770553	6.26388	3.41232e-06	0.000122005	DEG
RP11-11N9.4	1.58764	3.07081	3.41496e-06	0.000122005	DEG
GMPR	1.33943	4.02968	3.5726e-06	0.000127398	DEG
LY96	1.35721	3.48212	3.62436e-06	0.000129003	DEG
MCAM	-0.623766	8.09377	3.72424e-06	0.000132311	DEG
ANPEP	-0.980765	5.86859	3.73282e-06	0.000132369	DEG
KANK2	0.620245	7.93593	3.96232e-06	0.000140247	DEG
FNIP2	0.803411	6.18056	3.99343e-06	0.000141086	DEG
RRM2B	0.701337	6.60337	4.00686e-06	0.000141299	DEG
SGCG	3.00856	0.556755	4.15839e-06	0.000146372	DEG
EPHA7	2.50396	1.23812	4.2217e-06	0.000148327	DEG
BHLHE40	0.962558	6.55459	4.23782e-06	0.00014862	DEG
WISP2	-7.90558	-1.71289	4.24851e-06	0.000148721	DEG
SLC7A8	2.69197	0.963483	4.36709e-06	0.000152592	DEG
PGK1	-0.540927	8.68248	4.4368e-06	0.000154553	DEG
TRBV5-3	-7.43341	-1.01065	4.43941e-06	0.000154553	DEG
LIMS1	0.695792	7.95309	4.48351e-06	0.000155804	DEG
METTL7A	1.47106	4.84815	4.7251e-06	0.000163901	DEG
PLEKHA4	0.972219	4.84131	4.80093e-06	0.000166229	DEG
HTRA1	0.65644	7.76457	4.8634e-06	0.000168087	DEG
BOP1	-1.06061	4.38932	4.93025e-06	0.000170089	DEG
SNAPC4	-1.18576	3.7884	4.96076e-06	0.000170833	DEG
MMP1	-1.14454	9.45782	5.03271e-06	0.000172998	DEG
SEL1L3	-0.44766	8.22894	5.1552e-06	0.00017689	DEG
DRAP1	-0.851745	6.51922	5.21193e-06	0.000178515	DEG
TMEM268	0.987459	4.40171	5.29708e-06	0.000181107	DEG
NETO2	-1.54498	3.73553	5.41743e-06	0.00018489	DEG
KCTD12	0.850637	5.77505	5.4329e-06	0.000185087	DEG
HK1	-0.735758	7.58272	5.59036e-06	0.000189879	DEG
RAC3	-1.6605	2.78495	5.59347e-06	0.000189879	DEG
AC020571.3	3.8312	-0.22314	5.70417e-06	0.000193293	DEG
NECTIN2	-0.697908	6.57028	5.76992e-06	0.000195175	DEG
PBX1	0.824579	6.23654	5.81588e-06	0.000196199	DEG
MYADM	-0.713905	6.99146	5.82077e-06	0.000196199	DEG
SERINC2	-0.773979	6.5361	5.85073e-06	0.000196861	DEG
SMTN	-0.792287	6.10078	5.87098e-06	0.000197195	DEG
SLFN5	0.583015	7.95862	5.89501e-06	0.000197654	DEG
ZNF541	-13.5749	-2.90996	5.95079e-06	0.000199174	DEG
UBE2L6	0.915865	6.40396	6.129e-06	0.000204746	DEG
MAP3K11	-1.0521	4.4736	6.13872e-06	0.000204746	DEG
EFHD2	-0.946145	5.04625	6.26905e-06	0.000208728	DEG
GPS1	-0.722885	5.82115	6.2822e-06	0.000208801	DEG
ABHD4	0.784774	6.92428	6.33882e-06	0.000210316	DEG
COL14A1	-1.35646	3.42192	6.57037e-06	0.000217621	DEG
H2AFX	-1.16656	4.18802	6.58335e-06	0.000217673	DEG
SHC3	-0.993728	5.44582	6.63121e-06	0.000218876	DEG
INSIG1	0.735078	6.7941	6.75022e-06	0.000222419	DEG
ARHGAP5	0.676972	7.28162	6.77313e-06	0.000222789	DEG
NEDD4	-0.806974	7.38724	6.86667e-06	0.000225139	DEG
NCOR2	-0.893967	6.74936	6.86818e-06	0.000225139	DEG
GALNT5	-0.752601	6.77406	6.90317e-06	0.000225898	DEG
INA	-1.74904	2.5849	7.32107e-06	0.000239163	DEG
TMEM158	-1.30681	5.55266	7.34532e-06	0.000239545	DEG
XBP1	0.523419	7.33985	7.40212e-06	0.000240986	DEG
CFH	-1.15596	6.37707	7.43862e-06	0.000241762	DEG
ASAP1	-0.496996	7.75656	7.49738e-06	0.000243257	DEG
IGFBP2	-1.30952	4.06419	7.74557e-06	0.000250883	DEG
TCIRG1	-0.831128	5.99692	7.94118e-06	0.000256783	DEG
RNF150	0.659745	6.37995	8.03796e-06	0.000259473	DEG
RFWD3	-0.915532	5.00489	8.0716e-06	0.000260118	DEG
FNBP1	-0.885465	6.01484	8.12813e-06	0.000261498	DEG
AXIN2	1.69575	2.32385	8.19477e-06	0.000263198	DEG
FAM65B	2.26353	1.30119	8.22971e-06	0.000263876	DEG
SEC63	0.567435	7.65877	8.2857e-06	0.000265226	DEG
SNORA71A	-25.0074	-3.56709	8.34509e-06	0.000266679	DEG
LINC00869	-3.98167	-0.122061	8.44113e-06	0.000269297	DEG
FSCN1	-0.986116	6.9925	8.48679e-06	0.000270302	DEG
SPAG9	-0.533179	7.42261	8.54516e-06	0.000271708	DEG
LINC01503	1.92118	1.96307	8.64077e-06	0.000274287	DEG
WDFY1	0.510987	7.42745	8.65503e-06	0.000274287	DEG
MTUS1	0.951346	4.53016	8.85916e-06	0.00028029	DEG
ETFB	-1.47614	3.40993	8.89409e-06	0.00028093	DEG
MAB21L2	-1.09522	6.12862	8.91964e-06	0.000281271	DEG
HN1	-0.809154	6.10367	8.99958e-06	0.000283182	DEG
RPTOR	-0.876614	5.04826	9.00995e-06	0.000283182	DEG
COL25A1	-1.72968	2.60193	9.1422e-06	0.000286866	DEG
AP001372.2	1.86154	2.06701	9.16117e-06	0.00028699	DEG
PFN1	-0.638637	8.90539	9.39941e-06	0.00029397	DEG
ZGPAT	-2.52294	1.28203	9.49659e-06	0.000296524	DEG
GALNT16	1.85692	1.99406	9.53831e-06	0.00029734	DEG
RNASEH2A	-1.40151	3.54232	9.57798e-06	0.000298089	DEG
TPM2	-0.673609	10.3696	9.63431e-06	0.000299073	DEG
SLC46A3	1.0769	5.53256	9.64095e-06	0.000299073	DEG
STAT1	1.06359	10.1952	9.68594e-06	0.000299844	DEG
RPS6KA1	-1.65606	2.73032	9.69724e-06	0.000299844	DEG
SLC4A4	-1.03572	5.08467	9.79086e-06	0.000302249	DEG
LENG8	-0.990498	7.59697	1.03334e-05	0.000318482	DEG
COL6A1	-1.11539	10.0918	1.05159e-05	0.000323584	DEG
C11orf87	6.14435	-1.34927	1.07485e-05	0.00033021	DEG
ZNF521	1.03238	4.66252	1.07659e-05	0.000330211	DEG
TRIP13	-1.34527	4.21743	1.08328e-05	0.000331732	DEG
FRZB	1.56919	2.53927	1.09776e-05	0.000335626	DEG
NPR3	1.49399	4.02896	1.10006e-05	0.000335786	DEG
KANSL1L	1.13638	3.76161	1.1018e-05	0.000335786	DEG
BUB1B	-1.13579	4.65019	1.10379e-05	0.000335854	DEG
ALDH1L2	0.672908	7.61053	1.10899e-05	0.000336898	DEG
GABBR2	-1.23471	3.87452	1.11259e-05	0.000337455	DEG
RHOQ	0.597923	6.42824	1.11729e-05	0.000338344	DEG
OSBPL1A	0.602799	6.654	1.1455e-05	0.000346336	DEG
MAP3K13	1.01331	4.26122	1.16175e-05	0.000350695	DEG
TTYH3	-1.04599	7.47574	1.18165e-05	0.000356139	DEG
HRH1	-0.95784	5.26194	1.18448e-05	0.000356264	DEG
BAMBI	0.9698	6.24146	1.1858e-05	0.000356264	DEG
ADGRE5	-0.816385	5.46831	1.192e-05	0.000357563	DEG
EREG	-3.46903	0.558608	1.22154e-05	0.000365848	DEG
PHLDA1	-0.754492	7.66564	1.22718e-05	0.000366963	DEG
SFRP1	-1.17458	7.49018	1.24555e-05	0.000371628	DEG
SMOC1	-4.6064	0.136504	1.24668e-05	0.000371628	DEG
RP11-266A24.1	3.49161	-0.102489	1.25906e-05	0.000374733	DEG
MEIS1	0.642222	6.81352	1.2876e-05	0.000382629	DEG
WNT5B	-0.985657	5.23618	1.33074e-05	0.000394299	DEG
SCN8A	-0.882184	5.07822	1.331e-05	0.000394299	DEG
GBP4	2.22205	1.36391	1.33393e-05	0.000394554	DEG
SMAP2	-0.819646	5.30224	1.36118e-05	0.00040199	DEG
RRAGC	0.848304	5.38748	1.40678e-05	0.000414816	DEG
ANLN	-1.16981	7.1683	1.40937e-05	0.000414938	DEG
FAM129A	0.796358	7.58485	1.44515e-05	0.000424815	DEG
SLC2A12	-1.49788	3.73179	1.4547e-05	0.000426966	DEG
HCFC1R1	1.14802	4.73307	1.45785e-05	0.000427234	DEG
WNT16	-2.78456	1.49707	1.48422e-05	0.000434293	DEG
CABLES1	-1.22965	4.01335	1.49231e-05	0.000435993	DEG
IDH1	0.594402	7.52361	1.50455e-05	0.000438895	DEG
TMEM126B	0.831371	5.35765	1.52417e-05	0.000443941	DEG
PIFO	3.69586	-0.128281	1.53897e-05	0.000447569	DEG
CTA-14H9.5	3.09496	0.421941	1.59188e-05	0.000462252	DEG
SYT7	1.5139	2.91841	1.59688e-05	0.000462997	DEG
RUNX1	0.604187	7.28368	1.61252e-05	0.000466596	DEG
RBPJ	-0.57258	7.75064	1.61418e-05	0.000466596	DEG
PTP4A1	0.497774	8.05103	1.62985e-05	0.000470414	DEG
C2orf76	1.58868	2.61536	1.63814e-05	0.000471706	DEG
SEL1L	0.445641	8.31988	1.63928e-05	0.000471706	DEG
TICRR	-1.69571	2.71125	1.64638e-05	0.000473036	DEG
TRIM46	-1.49745	2.97077	1.64891e-05	0.000473052	DEG
KIF20B	-1.17826	5.04455	1.65553e-05	0.000474237	DEG
HS2ST1	0.687038	6.02132	1.70427e-05	0.000487468	DEG
GINS1	-1.32547	3.45027	1.72359e-05	0.000492256	DEG
HBD	1.12472	6.62585	1.73799e-05	0.000495626	DEG
PAMR1	1.26068	7.52566	1.78167e-05	0.000507325	DEG
FAM65A	-0.73977	6.00324	1.78487e-05	0.000507478	DEG
DPP9	-0.699093	5.9464	1.78934e-05	0.000507992	DEG
LMNB1	-0.968295	4.8706	1.85044e-05	0.000524558	DEG
DEPTOR	1.38716	2.87048	1.88416e-05	0.000533324	DEG
NOTCH1	-1.11191	4.10371	1.89689e-05	0.000536132	DEG
PPCS	0.813664	5.18221	1.89971e-05	0.000536134	DEG
TUBA1C	-0.678403	6.38405	1.90278e-05	0.000536208	DEG
ABHD2	-0.858	6.60822	1.9057e-05	0.000536237	DEG
CGGBP1	0.513182	7.36964	1.93819e-05	0.000544576	DEG
NNT-AS1	0.911029	4.51704	1.94447e-05	0.000545537	DEG
RP11-111M22.2	2.51336	0.953955	1.9522e-05	0.000546518	DEG
NKAP	0.960587	4.33381	1.95369e-05	0.000546518	DEG
PCDHGB7	1.17009	3.89452	1.96891e-05	0.000549969	DEG
PODXL	-1.53247	2.95051	1.98013e-05	0.000552295	DEG
FLRT2	0.916089	6.77527	1.98484e-05	0.0005528	DEG
FLII	-0.499222	7.43949	2.00377e-05	0.000557259	DEG
ST6GALNAC5	0.648356	6.36691	2.0301e-05	0.000563759	DEG
EHBP1L1	-0.649933	6.25695	2.04781e-05	0.000567851	DEG
ANXA11	-0.494441	7.53523	2.05451e-05	0.000568882	DEG
TEX29	3.0097	0.408125	2.16341e-05	0.000598166	DEG
AKR1B10	-2.1104	2.2561	2.18713e-05	0.000603592	DEG
CLTB	-0.937307	5.08868	2.18936e-05	0.000603592	DEG
HOMER1	0.835552	5.26223	2.20616e-05	0.000607347	DEG
SLC35F2	-1.1442	4.10088	2.21574e-05	0.000609105	DEG
LCNL1	2.0678	1.52286	2.25268e-05	0.000618368	DEG
RPL17	-1.77533	2.3256	2.27243e-05	0.000622893	DEG
LINC01605	-2.2965	2.02429	2.30531e-05	0.000630638	DEG
FBN2	-1.02476	8.31446	2.30729e-05	0.000630638	DEG
KYNU	-1.80343	3.626	2.31412e-05	0.000631599	DEG
B4GALNT4	-2.69433	1.12013	2.33791e-05	0.000637182	DEG
TMEM47	-0.632298	7.1845	2.3993e-05	0.000652979	DEG
TNFAIP2	-0.786213	6.00744	2.41876e-05	0.000657338	DEG
TLK1	0.631869	7.11507	2.42678e-05	0.000658578	DEG
THNSL2	0.898122	4.63734	2.54273e-05	0.000689065	DEG
PCNX3	-0.762969	5.69737	2.55224e-05	0.000690661	DEG
NORAD	0.507773	8.89013	2.58571e-05	0.000698727	DEG
PXN	-0.702912	7.06655	2.62707e-05	0.0007089	DEG
ID1	-1.53317	2.99134	2.63492e-05	0.000710013	DEG
NIPAL3	-0.66671	7.39791	2.69857e-05	0.000725455	DEG
DNAJC5	-0.571785	6.51292	2.70217e-05	0.000725455	DEG
PCDHGA10	1.07481	3.74418	2.70363e-05	0.000725455	DEG
CTC-444N24.11	1.64087	2.58456	2.73031e-05	0.000730629	DEG
NCOA7	0.813827	6.92181	2.73644e-05	0.000730629	DEG
ZNF598	-1.0469	4.13204	2.73769e-05	0.000730629	DEG
SPAG5	-1.10468	4.76197	2.73823e-05	0.000730629	DEG
FCHSD2	0.669948	6.25735	2.76445e-05	0.000736595	DEG
LINC00704	-3.92945	0.0633974	2.79458e-05	0.000743584	DEG
POLR2E	-0.616063	6.25517	2.79978e-05	0.00074393	DEG
ECE1	-0.640607	8.01137	2.81061e-05	0.000745768	DEG
KCNQ5	-1.62857	2.6256	2.82027e-05	0.000747294	DEG
NID1	-0.674291	7.54828	2.83678e-05	0.000750625	DEG
APLN	-5.13373	-0.705196	2.86136e-05	0.000756081	DEG
AMY2B	2.33119	1.00006	2.87334e-05	0.000758196	DEG
SLC19A1	-1.34393	3.19764	2.94099e-05	0.000774976	DEG
KIF13B	-0.77118	5.42106	2.96061e-05	0.000779069	DEG
PARP12	1.32613	5.01951	2.96918e-05	0.000779378	DEG
KLHDC7B	2.07106	1.61573	2.96996e-05	0.000779378	DEG
IFRD1	0.608353	6.3187	3.03484e-05	0.000795311	DEG
CHPF2	-0.55676	7.08322	3.04374e-05	0.00079655	DEG
LRRC8A	-0.677184	6.58952	3.07148e-05	0.000802709	DEG
CHN1	0.561511	6.64934	3.14372e-05	0.000820463	DEG
SNTB1	1.06527	4.37232	3.15374e-05	0.000821296	DEG
SALL4	2.27087	1.05081	3.15552e-05	0.000821296	DEG
GRIK2	0.861071	5.39705	3.19289e-05	0.000829889	DEG
SMIM10	0.945604	4.39561	3.29493e-05	0.000855247	DEG
LPAR1	-0.627493	7.85376	3.30643e-05	0.000857067	DEG
ACOT1	1.49681	2.85618	3.36254e-05	0.000870362	DEG
RENBP	1.5853	2.7181	3.36685e-05	0.000870362	DEG
KHSRP	-0.58139	6.86414	3.42263e-05	0.000882719	DEG
UBL3	0.596264	6.18838	3.4239e-05	0.000882719	DEG
ZNF433	2.02734	1.70213	3.42968e-05	0.000883016	DEG
PPM1K	1.14217	5.15691	3.53974e-05	0.000910123	DEG
CTNNAL1	-0.78569	6.43659	3.5551e-05	0.000911951	DEG
COL15A1	1.43594	7.04977	3.55641e-05	0.000911951	DEG
CD274	-1.26789	3.58252	3.56171e-05	0.000912084	DEG
ASB5	-2.9572	0.687135	3.57558e-05	0.00091441	DEG
PPM1F	-0.852973	5.59682	3.5967e-05	0.000918578	DEG
GIPC1	-0.661554	5.96156	3.70067e-05	0.000943271	DEG
VAC14	0.59097	6.88904	3.70327e-05	0.000943271	DEG
WFDC1	0.88869	5.87569	3.74621e-05	0.000952935	DEG
SPTAN1	-0.516343	8.72671	3.83253e-05	0.000973595	DEG
SGTA	-0.926675	5.4394	3.88691e-05	0.000986096	DEG
PARD6G	1.28729	3.01993	3.90372e-05	0.000989046	DEG
SULT1C2	2.33613	0.91104	3.93462e-05	0.000995554	DEG
PLSCR4	0.963569	5.00623	3.94622e-05	0.000997166	DEG
TCF21	-1.15272	4.11865	3.965e-05	0.00100059	DEG
AC145676.2	-4.49806	-0.609107	3.97511e-05	0.00100181	DEG
SRPX	0.788364	5.94591	3.99721e-05	0.00100605	DEG
SYDE2	0.695872	5.38531	4.01369e-05	0.00100887	DEG
TCEAL8	0.696758	6.44333	4.09699e-05	0.00102845	DEG
LDOC1	-1.11048	4.16258	4.13783e-05	0.00103734	DEG
TELO2	-1.13911	3.71512	4.18451e-05	0.00104767	DEG
ALKAL1	0.89419	4.8393	4.21746e-05	0.00105453	DEG
ANGPT2	-5.0763	-0.7678	4.26524e-05	0.00106508	DEG
BOD1	0.74119	5.88269	4.27885e-05	0.00106708	DEG
CUEDC1	-0.758004	5.55091	4.31045e-05	0.00107356	DEG
KIF3B	0.577418	6.54647	4.32019e-05	0.00107458	DEG
ASPRV1	7.01239	-1.85859	4.3345e-05	0.00107674	DEG
CC2D2A	0.708957	5.43604	4.40886e-05	0.00109309	DEG
ZCCHC14	0.748837	5.79692	4.41177e-05	0.00109309	DEG
CENPF	-1.11144	6.10082	4.46836e-05	0.00110567	DEG
NF2	-0.734901	5.80059	4.52552e-05	0.00111837	DEG
RP11-254F7.2	3.10545	0.203838	4.53526e-05	0.00111932	DEG
NTN1	1.89535	1.66525	4.62607e-05	0.00113973	DEG
MYBL1	-1.07873	4.30988	4.63555e-05	0.00113973	DEG
XPO6	-0.563253	7.39346	4.63796e-05	0.00113973	DEG
CKAP2L	-1.29302	4.31319	4.64348e-05	0.00113973	DEG
IER3	-0.830496	5.75861	4.64782e-05	0.00113973	DEG
DES	1.75512	1.95316	4.68147e-05	0.00114643	DEG
EIF4G1	-0.426678	8.93701	4.68714e-05	0.00114643	DEG
FAM107B	-0.720586	6.28101	4.69317e-05	0.00114643	DEG
LAMA4	-0.738583	9.21898	4.81274e-05	0.00117414	DEG
LSAMP	0.881511	4.48463	4.83932e-05	0.00117911	DEG
ATP8A2	1.66942	2.14563	4.88119e-05	0.0011878	DEG
CHERP	-1.08793	3.83298	4.90094e-05	0.0011896	DEG
KLHL24	0.659094	5.72303	4.90107e-05	0.0011896	DEG
FMN2	-0.796145	5.93748	4.94404e-05	0.00119851	DEG
CDC6	-1.14	4.13828	4.9935e-05	0.00120896	DEG
TRAK2	0.713165	7.21389	5.03484e-05	0.0012166	DEG
INTS11	-0.690399	5.77063	5.0378e-05	0.0012166	DEG
RDH16	11.7177	-2.74437	5.04934e-05	0.00121784	DEG
LIFR	-1.14031	5.15763	5.11777e-05	0.00123279	DEG
HIST1H2AC	0.798338	5.94684	5.22529e-05	0.0012571	DEG
WDR18	-1.05366	3.95159	5.2633e-05	0.00126465	DEG
MRPL28	-0.946504	5.20097	5.30805e-05	0.0012738	DEG
RAB13	0.728958	6.9943	5.32702e-05	0.00127675	DEG
IL34	2.7435	0.426243	5.3411e-05	0.00127851	DEG
LRIF1	0.851098	4.5237	5.41918e-05	0.00129558	DEG
CALCOCO2	0.499058	6.87492	5.44488e-05	0.00130009	DEG
ITPR1	0.89346	5.47609	5.47615e-05	0.00130592	DEG
SPRED3	-1.66499	3.57465	5.51377e-05	0.00131326	DEG
MAGEH1	0.955059	4.24947	5.5295e-05	0.00131536	DEG
TANC2	-0.686511	5.72987	5.6775e-05	0.00134888	DEG
QSOX1	-0.741295	10.5065	5.74439e-05	0.00136308	DEG
PRR11	-0.967943	4.84058	5.76007e-05	0.0013651	DEG
TOP2A	-0.915117	7.2755	5.79132e-05	0.0013708	DEG
GPR37	0.854227	5.00934	5.82206e-05	0.00137637	DEG
TRPV2	-1.06387	5.48002	5.86435e-05	0.00138465	DEG
EPAS1	0.789624	9.53056	5.91734e-05	0.00139544	DEG
PLEK2	-2.00707	2.10112	5.95904e-05	0.0014028	DEG
CEP170B	-0.876328	5.09824	5.96964e-05	0.0014028	DEG
DIXDC1	0.669692	5.55885	5.97062e-05	0.0014028	DEG
C2CD2	-0.595568	6.21585	6.00261e-05	0.00140858	DEG
SLC25A42	-1.2474	3.16477	6.06485e-05	0.00142144	DEG
MAN1A1	0.895931	6.34404	6.3049e-05	0.00147589	DEG
GPX8	0.542147	8.13305	6.33679e-05	0.00148153	DEG
TCEAL4	0.539796	6.86376	6.36817e-05	0.00148705	DEG
FASN	-0.846052	6.92267	6.50218e-05	0.00151649	DEG
ERG	3.81682	-0.601771	6.5403e-05	0.00152352	DEG
RP11-338K17.6	-6.75552	-1.72834	6.55873e-05	0.00152594	DEG
SHKBP1	-0.698253	5.5893	6.58209e-05	0.00152932	DEG
CXCL8	0.847011	5.7834	6.5924e-05	0.00152932	DEG
CYP4V2	1.11667	4.34668	6.59729e-05	0.00152932	DEG
CHMP2B	0.868595	6.16016	6.67104e-05	0.00154454	DEG
ADM	-0.732656	5.85285	6.68717e-05	0.0015464	DEG
ZNF181	1.10361	3.50975	6.77458e-05	0.00156471	DEG
KIF2C	-1.02671	4.43472	6.79442e-05	0.0015674	DEG
CTC-435M10.12	-10.779	-2.84115	6.82412e-05	0.00157129	DEG
ZNF710	-1.25689	3.33273	6.82777e-05	0.00157129	DEG
FAM169A	-3.94385	-0.12817	6.92198e-05	0.00159106	DEG
NUSAP1	-1.0857	5.06569	7.08721e-05	0.00162707	DEG
HTATSF1	0.571635	6.41566	7.17395e-05	0.00164501	DEG
ERP29	0.67142	7.19653	7.22849e-05	0.00165552	DEG
ABCA1	-1.03849	6.38511	7.26893e-05	0.00166279	DEG
KRTCAP3	-5.3627	-1.30134	7.27799e-05	0.00166287	DEG
ACOT7	-0.702143	5.71153	7.32752e-05	0.00167218	DEG
PDK1	-0.941786	4.57268	7.40123e-05	0.00168698	DEG
FAM46A	0.844086	5.84086	7.4363e-05	0.00169296	DEG
TICAM1	-1.20583	3.36255	7.46465e-05	0.00169733	DEG
ZNF469	-0.837788	5.51881	7.47328e-05	0.00169733	DEG
CADM1	0.689595	8.29801	7.63952e-05	0.00173302	DEG
ASPHD1	-1.84305	2.04468	7.66372e-05	0.00173644	DEG
JADE3	0.917056	4.27537	7.82167e-05	0.00177013	DEG
RP11-545I5.3	1.71957	1.95777	7.90455e-05	0.00178677	DEG
MSC-AS1	1.15529	4.97509	7.91787e-05	0.00178766	DEG
ZCCHC10	1.00451	4.11611	7.9294e-05	0.00178814	DEG
ITM2B	0.572419	8.57317	8.02038e-05	0.00180653	DEG
LIN7A	2.17529	1.31425	8.03382e-05	0.00180742	DEG
PRKAB2	0.685909	6.2837	8.14116e-05	0.00182861	DEG
CASC15	1.549	2.37243	8.14718e-05	0.00182861	DEG
SIX1	-1.82929	2.08769	8.19165e-05	0.00183643	DEG
NRBF2P4	5.45524	-1.05884	8.239e-05	0.00184488	DEG
CKAP4	-0.587203	9.38711	8.30032e-05	0.00185643	DEG
CREG1	0.928713	7.30777	8.40914e-05	0.00187857	DEG
HSD17B11	0.787622	5.3678	8.47719e-05	0.00189155	DEG
SEC14L1	-0.578454	6.29838	8.53594e-05	0.00190244	DEG
HIST1H2BE	-9.32151	-2.56694	8.56473e-05	0.00190571	DEG
MFAP3L	1.29334	3.02697	8.57061e-05	0.00190571	DEG
KMT2B	-0.7839	5.13531	8.61429e-05	0.00191319	DEG
LINC00863	2.5355	0.781535	8.62727e-05	0.00191385	DEG
PGAP1	0.788279	5.05179	8.65952e-05	0.00191856	DEG
RP11-757G1.6	3.49978	-0.28495	8.6716e-05	0.00191856	DEG
PNPLA2	-0.906999	4.87106	8.67868e-05	0.00191856	DEG
EGR1	-1.30606	5.7831	8.70896e-05	0.00192303	DEG
PPT2	-1.35727	2.8924	8.7322e-05	0.00192593	DEG
VDAC1	-0.463917	7.50082	8.78133e-05	0.00193453	DEG
CMTM7	-1.17398	3.51385	8.79908e-05	0.0019362	DEG
BGN	1.18747	8.62819	8.81509e-05	0.00193749	DEG
PRR4	-5.51375	-1.37243	8.87868e-05	0.00194922	DEG
TMEM119	1.78802	2.82637	8.90242e-05	0.00195219	DEG
FAM212B	0.823415	4.82959	8.91965e-05	0.00195372	DEG
KRT81	-8.97653	-2.29029	8.98703e-05	0.00196622	DEG
DVL1	-0.802028	4.87501	9.00891e-05	0.00196875	DEG
COTL1	-0.711414	7.95114	9.04499e-05	0.00197437	DEG
TAPT1	0.833052	4.56638	9.07915e-05	0.00197957	DEG
CTBP1-AS	-3.29098	0.0815636	9.17688e-05	0.00199859	DEG
ETFBKMT	1.80794	1.82065	9.20667e-05	0.00200279	DEG
SEC14L2	-1.43614	2.6875	9.22704e-05	0.00200494	DEG
RP11-288L9.4	2.6511	1.19383	9.24662e-05	0.00200691	DEG
ADO	0.987945	5.63217	9.26041e-05	0.00200761	DEG
FARSA	-0.717932	5.31532	9.32737e-05	0.00201984	DEG
PCMTD1	0.649133	6.40647	9.35359e-05	0.00202322	DEG
MELTF	-2.24615	1.94169	9.37348e-05	0.00202522	DEG
NOC2L	-0.705683	5.9094	9.40899e-05	0.0020306	DEG
PHRF1	-0.755458	4.96517	9.46425e-05	0.00204021	DEG
RGS17	-1.32473	3.22623	9.48224e-05	0.00204179	DEG
FMR1	0.637124	5.71545	9.51522e-05	0.00204658	DEG
BTG1	0.60664	6.22921	9.61333e-05	0.00206535	DEG
ADGRA2	0.853931	7.24795	9.71369e-05	0.00208456	DEG
DHCR24	0.848385	7.95818	9.72884e-05	0.00208516	DEG
PPP6R1	-0.727139	6.03495	9.73834e-05	0.00208516	DEG
RP11-325K4.2	-4.55241	-1.00951	9.78895e-05	0.00209365	DEG
KLF11	0.965625	3.94871	0.000100593	0.00214906	DEG
RYBP	0.662531	6.13516	0.000102764	0.00219299	DEG
MOB3B	2.84845	0.35374	0.000103074	0.00219715	DEG
INHBA	0.912682	9.49211	0.000103333	0.00220021	DEG
DHCR7	0.737305	6.70143	0.000103647	0.00220444	DEG
MIDN	-0.73261	5.51348	0.000105982	0.00225159	DEG
GBP1P1	4.23281	-0.91838	0.000106808	0.00226662	DEG
RHOT2	-0.851641	5.2285	0.00010703	0.00226881	DEG
UHRF1BP1	0.647479	5.73891	0.000107215	0.00227019	DEG
LOXL2	-0.801723	10.5483	0.000107372	0.00227101	DEG
WASHC2C	0.686473	5.84418	0.000107643	0.00227422	DEG
AP3M2	0.710454	5.4166	0.000107836	0.00227577	DEG
MFAP2	1.12831	4.65502	0.000108216	0.00228127	DEG
SYNE1	0.829323	7.35612	0.000108582	0.00228645	DEG
NUDT3	-4.52872	-0.775419	0.000108913	0.0022909	DEG
POLR3G	-1.21867	3.64894	0.000109059	0.00229144	DEG
SMPD4	-0.753756	5.55547	0.000110553	0.00232028	DEG
PLOD3	-0.490156	7.14005	0.000110685	0.0023205	DEG
SKP2	-0.966407	4.64479	0.000110812	0.00232061	DEG
HR	-1.70033	2.33173	0.000112103	0.00234507	DEG
NDUFA5	0.71182	5.89615	0.000112273	0.0023457	DEG
ATAD3B	-1.03557	3.97355	0.000112379	0.0023457	DEG
PQLC1	-1.00282	4.33066	0.000112521	0.00234609	DEG
CHRNA3	5.30001	-1.55344	0.000112757	0.00234845	DEG
C1orf159	-1.78364	1.89288	0.000113022	0.00234934	DEG
SMIM10L2B	2.16782	1.10549	0.000113046	0.00234934	DEG
TAP1	0.614641	6.15009	0.000113382	0.00235375	DEG
SMPDL3A	0.882532	4.38385	0.000113829	0.00235947	DEG
CTD-2587H24.5	-5.04542	-0.617091	0.000113905	0.00235947	DEG
KCNS3	1.43637	2.48668	0.000115258	0.00238492	DEG
BTBD3	-0.805981	5.16786	0.000115421	0.00238569	DEG
SRRM3	1.61493	2.13062	0.000115815	0.00239014	DEG
RP11-303E16.5	19.4407	-3.56733	0.000115886	0.00239014	DEG
WARS	0.432898	8.88787	0.000116249	0.00239504	DEG
ENTPD1-AS1	1.35419	2.64599	0.000116444	0.00239645	DEG
TTLL7	-0.755493	5.29014	0.000116896	0.00240317	DEG
EBLN2	-2.99407	0.256691	0.00011807	0.0024247	DEG
PREX1	-1.32676	3.04133	0.00011833	0.00242743	DEG
LINC00565	-2.20696	1.89721	0.000118584	0.00243002	DEG
FZD8	1.15704	5.40477	0.000119948	0.00245533	DEG
LMF2	-0.898996	5.83137	0.000120135	0.00245652	DEG
ASB2	1.05836	3.65753	0.000120542	0.0024599	DEG
EVI5L	-0.767484	4.85666	0.000120646	0.0024599	DEG
POT1-AS1	2.89437	0.166845	0.000120687	0.0024599	DEG
PLEKHG4	-1.52962	3.89387	0.0001229	0.00250233	DEG
RHOJ	0.754355	4.80723	0.000123536	0.0025126	DEG
GPI	-0.564999	7.50541	0.000125452	0.00254694	DEG
RFTN2	1.28285	2.81313	0.000125491	0.00254694	DEG
ATF4	0.441505	8.27832	0.000126217	0.00255894	DEG
KRTAP1-5	-1.92405	1.90414	0.000126749	0.00256701	DEG
NACC1	-0.924435	5.78362	0.000127376	0.00257634	DEG
ADAMTS15	-2.45599	1.04761	0.00012748	0.00257634	DEG
MED15	-0.617266	6.08555	0.000128255	0.00258926	DEG
RRAGB	0.867638	4.44787	0.000130813	0.0026381	DEG
BCAR1	-0.741603	6.02754	0.00013111	0.0026413	DEG
CDCA2	-1.21927	3.67131	0.000131517	0.00264671	DEG
TNC	-1.03069	6.58977	0.00013201	0.00265383	DEG
SLC29A1	0.913013	4.60469	0.000133184	0.00267461	DEG
APOL6	0.745027	6.38722	0.000133449	0.00267712	DEG
VASP	-0.657575	6.67904	0.000134171	0.00268866	DEG
RP11-164P12.3	8.67741	-2.26802	0.000134306	0.00268866	DEG
RAD1	0.596652	6.0806	0.000135226	0.00270321	DEG
BCL2	1.67279	2.05212	0.000135316	0.00270321	DEG
TRIP6	-0.625671	5.92639	0.000137288	0.00273973	DEG
HBEGF	-1.18069	3.82385	0.000137832	0.00274771	DEG
MAD2L1	-0.919392	4.46455	0.000138773	0.00276359	DEG
TEF	0.949887	3.98741	0.000139204	0.00276928	DEG
MSN	-0.411005	9.48976	0.000139716	0.00277656	DEG
PSAP	0.653221	10.7128	0.000140032	0.00277784	DEG
SLC15A3	1.15678	4.0439	0.000140071	0.00277784	DEG
BCL3	-0.974314	3.97012	0.000140248	0.00277846	DEG
PARP16	1.20502	3.15982	0.000140431	0.00277919	DEG
DAGLB	-0.778055	5.06091	0.000140695	0.00278153	DEG
EDA2R	1.17409	4.32985	0.000141625	0.00279702	DEG
IL18	-2.23759	2.08523	0.000141816	0.0027979	DEG
GCG	8.43781	-2.40993	0.000144292	0.0028438	DEG
PCSK9	2.13437	1.0068	0.000146616	0.00288636	DEG
MYOT	-10.7254	-2.90995	0.000146766	0.00288636	DEG
HMMR	-1.03281	4.42736	0.000146905	0.00288636	DEG
SIPA1	-0.964393	3.99897	0.000147254	0.00289018	DEG
VEGFB	1.01237	5.86348	0.000147402	0.00289018	DEG
MKI67	-1.12575	6.04233	0.000147628	0.00289163	DEG
PARP14	1.00004	7.44734	0.000148259	0.00290101	DEG
COLGALT1	-0.440851	7.68942	0.000148476	0.00290228	DEG
NR1D2	0.761834	6.20978	0.000149918	0.00292746	DEG
DUSP3	0.508804	7.30885	0.000152545	0.00297572	DEG
TARBP2	-0.761747	4.80341	0.000152996	0.00298146	DEG
RP11-15A1.4	3.73065	-0.308445	0.000153268	0.00298372	DEG
IMPA2	-1.32631	3.22028	0.000153451	0.00298423	DEG
RPL18A	-0.751836	7.23216	0.000154735	0.00300615	DEG
GPER1	-4.71322	-0.918585	0.000155741	0.00302261	DEG
PLBD1	1.41137	2.62706	0.000156384	0.003032	DEG
PTBP1	-0.437314	7.59359	0.000157422	0.00304904	DEG
ZNF354A	1.06059	3.86172	0.000158052	0.00305561	DEG
TMEFF2	-2.66458	0.909353	0.000158082	0.00305561	DEG
MPPED2	1.42484	2.44148	0.000158262	0.003056	DEG
CNKSR2	3.6959	-0.314236	0.000159223	0.00306925	DEG
NCAPH	-1.32326	3.68121	0.000159494	0.00306925	DEG
RAB3IL1	1.06203	3.48153	0.000159554	0.00306925	DEG
MTBP	-1.69826	2.06919	0.000159592	0.00306925	DEG
PKMYT1	-2.21043	1.39736	0.000161188	0.00309683	DEG
SFXN2	-1.96445	1.74467	0.000161815	0.00310421	DEG
IL11	-1.04731	3.78283	0.000161908	0.00310421	DEG
MBOAT4	-12.7185	-3.22314	0.000162117	0.00310421	DEG
NDE1	-0.852808	4.5448	0.000162223	0.00310421	DEG
KRT80	-1.61893	3.16052	0.000162534	0.00310461	DEG
MZT2B	-1.6072	2.89731	0.00016257	0.00310461	DEG
TCEAL9	0.547094	7.57354	0.000165075	0.0031493	DEG
CFL1	-0.48151	9.41373	0.000166431	0.00317199	DEG
CMAHP	1.05692	3.62163	0.000167073	0.00318105	DEG
UCKL1-AS1	-5.64367	-1.47294	0.000167324	0.00318266	DEG
POLR2A	-0.80421	7.61354	0.000168005	0.00319242	DEG
LEF1-AS1	-7.18891	-2.11768	0.000168884	0.00320594	DEG
UNC5B	1.17858	5.91789	0.000169207	0.00320888	DEG
ATP13A3	-0.655544	8.48617	0.000169834	0.00321757	DEG
IMPDH1	-0.631204	5.61671	0.000170381	0.00322473	DEG
SREBF2	0.746204	7.95947	0.000170647	0.00322656	DEG
ATP10A	1.31665	3.41606	0.000172453	0.00325748	DEG
ZNF468	0.905655	4.8109	0.000174387	0.00328792	DEG
RP11-431J24.2	-4.98266	-0.78401	0.000174409	0.00328792	DEG
PRDX1	-0.487288	7.80861	0.000174942	0.00329472	DEG
CDC20	-1.19934	4.95154	0.000175739	0.00330646	DEG
LINC02057	-5.54184	-0.892836	0.000176556	0.00331777	DEG
HS3ST1	-3.49119	0.421291	0.000176688	0.00331777	DEG
ARNTL2	-0.719546	5.14141	0.000176867	0.00331786	DEG
RP11-977B10.2	-3.91296	-0.360822	0.000177927	0.00333448	DEG
SERPINB2	-1.60761	2.86414	0.00018057	0.00338069	DEG
SSPN	0.775428	5.13309	0.000181168	0.00338855	DEG
POLQ	-1.55817	3.01332	0.000184506	0.00344754	DEG
DTL	-1.33405	3.93997	0.000184683	0.00344754	DEG
ADAMTS16	2.53672	0.495517	0.000185403	0.0034576	DEG
GLRX	-0.590586	6.98429	0.000186746	0.00347925	DEG
ADAMTS5	-0.592986	6.01373	0.00018879	0.00351389	DEG
AMZ2P1	1.06502	3.34308	0.000191244	0.00355424	DEG
ESF1	0.765718	5.29707	0.000191331	0.00355424	DEG
TINAGL1	-1.7586	2.15125	0.00019177	0.00355449	DEG
FBXW5	-0.861235	5.34355	0.000191798	0.00355449	DEG
ATP2A3	2.05208	1.11213	0.000191903	0.00355449	DEG
DCN	0.55258	10.9191	0.000192351	0.00355933	DEG
CLEC1A	3.14884	-0.234114	0.000195673	0.0036173	DEG
P4HB	-0.44758	9.6812	0.000195907	0.00361811	DEG
MYB	-6.92513	-1.89234	0.000197475	0.00364354	DEG
DGKZ	-0.760881	5.01104	0.000198953	0.00366728	DEG
MIR1254-1	-6.6563	-1.89249	0.000200142	0.00368563	DEG
TBL3	-0.984432	4.06607	0.000200802	0.00369179	DEG
HSPA1A	-1.0039	3.99541	0.000200864	0.00369179	DEG
LINC00672	1.24894	2.94768	0.000203563	0.0037378	DEG
SERPINF1	0.768681	5.20116	0.000205042	0.00376134	DEG
PTPN1	-0.523821	6.44426	0.000207773	0.00380677	DEG
TRIB2	0.738266	5.41663	0.000207918	0.00380677	DEG
CCDC85C	-1.1914	3.82894	0.000208877	0.00382067	DEG
CLCF1	-1.28482	3.22711	0.000209839	0.00383283	DEG
CACHD1	0.775671	4.94872	0.000209944	0.00383283	DEG
NPAS3	5.14839	-1.59533	0.000210457	0.00383853	DEG
RP11-181E10.3	-4.70251	-0.954481	0.000211957	0.00386219	DEG
TNK2	-0.898187	4.18945	0.000212372	0.00386607	DEG
ACADS	-1.71244	2.04448	0.000212927	0.00387247	DEG
HMCN1	1.11325	5.29247	0.000213517	0.00387949	DEG
PRAF2	-0.87669	4.17433	0.000214263	0.00388936	DEG
KIAA1522	-0.793885	5.6428	0.000215606	0.00391001	DEG
CLIP4	0.443369	7.51344	0.000216139	0.00391595	DEG
PRSS23	-0.716446	9.1009	0.00021655	0.00391968	DEG
PINK1-AS	-1.44756	2.92107	0.000216992	0.00392339	DEG
RGAG4	1.1429	3.32277	0.000217166	0.00392339	DEG
IFT74	0.935934	4.54449	0.000217932	0.00393349	DEG
TMEM167A	0.490192	7.56418	0.000218691	0.00394347	DEG
CAPS2	1.7735	1.89314	0.000219877	0.00395578	DEG
ARL1	0.468948	7.19731	0.000219953	0.00395578	DEG
SCARF2	-1.23158	4.24451	0.000219996	0.00395578	DEG
FAM135A	0.971973	4.05886	0.00022062	0.00396326	DEG
OLFML1	1.36265	2.88117	0.000224479	0.00402879	DEG
AKR1B1	-0.802652	8.40858	0.000227542	0.00407993	DEG
BAG3	-0.593913	6.37708	0.000230779	0.00413409	DEG
TM7SF2	1.40655	2.89346	0.000232381	0.00415889	DEG
TMEM131	-0.572244	6.90313	0.000233588	0.00417656	DEG
SPG20	0.469824	6.98167	0.000233828	0.00417695	DEG
IFI27	1.99855	3.97598	0.00023721	0.00423339	DEG
ENPP4	-1.82745	1.77032	0.000237853	0.0042409	DEG
OSBPL9	0.536981	7.02839	0.00023896	0.00425013	DEG
PCDHGB2	1.42151	2.28755	0.000239037	0.00425013	DEG
MTSS1	1.35775	2.71219	0.000239039	0.00425013	DEG
SATB1	1.05371	3.57513	0.000240209	0.00426696	DEG
CD63	0.328064	9.62705	0.000240712	0.0042719	DEG
CENPE	-0.973158	5.27265	0.000243843	0.00432346	DEG
FLJ27354	-6.41318	-1.7441	0.000244335	0.00432815	DEG
MAGEF1	0.789356	4.85798	0.00024504	0.00433661	DEG
PTPRD	3.81645	-0.858242	0.000245538	0.00434141	DEG
IQGAP3	-1.29376	5.06278	0.000247207	0.00436367	DEG
SLC35G2	-1.22577	3.77459	0.000247255	0.00436367	DEG
IQCH-AS1	1.82308	1.4857	0.00024751	0.00436413	DEG
AMPD2	-0.708168	5.57888	0.000248811	0.00437623	DEG
KIAA1217	-1.06513	4.71283	0.000248822	0.00437623	DEG
TMEM140	0.759805	4.94244	0.000248884	0.00437623	DEG
UQCRB	0.626705	7.16924	0.000249338	0.00437866	DEG
PTPRM	0.597535	7.2114	0.000249481	0.00437866	DEG
FURIN	-0.771152	6.55823	0.000252303	0.00442412	DEG
VAMP4	0.700661	5.21656	0.000252807	0.00442887	DEG
CCDC85B	-1.49783	3.70642	0.000253447	0.00443601	DEG
ZNF623	0.709881	5.11587	0.000255411	0.0044663	DEG
SERPINB7	-1.80272	3.76064	0.000258564	0.00451729	DEG
DYNLT3	0.72612	6.01555	0.000259327	0.00452648	DEG
CTHRC1	0.431689	8.98401	0.000260852	0.00454894	DEG
CBARP	-1.79065	1.83724	0.000263807	0.00459627	DEG
PCDHGA7	1.54561	2.08271	0.000264705	0.00460771	DEG
ERGIC1	-0.390886	7.95914	0.000265657	0.00462006	DEG
TPM3	-0.474177	8.30505	0.000267387	0.00464191	DEG
TMEM116	1.08323	3.38043	0.0002674	0.00464191	DEG
RCOR3	0.744	5.70178	0.00026916	0.00466821	DEG
RP11-428J1.4	1.73958	1.7066	0.000272339	0.00471696	DEG
NOG	-1.61373	2.35539	0.000272465	0.00471696	DEG
USF2	0.605767	5.72108	0.000274529	0.00474838	DEG
JUP	-0.837443	5.55984	0.000277017	0.00478708	DEG
RP11-429G19.3	1.94225	1.21637	0.000277903	0.00479804	DEG
DKK2	0.657945	5.25792	0.000280386	0.00483653	DEG
RHOBTB1	0.593009	6.37001	0.000281353	0.00484725	DEG
ZNF438	1.16622	2.99279	0.000281515	0.00484725	DEG
KCNJ2	-1.13241	3.58426	0.000284313	0.00489101	DEG
AP1M1	-0.6965	6.0923	0.000284619	0.00489165	DEG
TBXAS1	-1.5534	2.42168	0.000284863	0.00489165	DEG
CD248	-0.646565	6.86926	0.000288261	0.0049442	DEG
TMCC1	0.766267	4.50856	0.000288442	0.0049442	DEG
ST6GAL1	0.786281	4.38861	0.000290157	0.00496913	DEG
CTSH	1.01112	5.06177	0.000290602	0.00497229	DEG
DDX41	-0.666307	5.41528	0.000290893	0.00497282	DEG
TSC22D2	-0.698015	5.71737	0.000292999	0.00500432	DEG
BTF3L4	0.55608	6.3157	0.000293785	0.00501327	DEG
ADGRL2	0.95558	5.60928	0.000300727	0.00512713	DEG
GLIPR1	-0.645973	7.05274	0.000301939	0.00514321	DEG
LRRC7	-4.17273	-0.751569	0.000303195	0.00515999	DEG
RBMXP4	7.50178	-2.48659	0.000303884	0.00516476	DEG
ANKRD52	-0.481186	7.50362	0.000304016	0.00516476	DEG
RUSC2	-0.678135	6.65417	0.000308838	0.00523483	DEG
MT1E	-0.864121	4.39674	0.000308909	0.00523483	DEG
SCN7A	2.15772	0.783072	0.000308972	0.00523483	DEG
RP11-398C13.8	-2.23609	1.01346	0.000309239	0.00523483	DEG
SP100	0.663561	7.27857	0.000310534	0.0052521	DEG
TRIQK	0.727488	5.19823	0.000312996	0.00528905	DEG
SMC4	-0.799626	6.3115	0.000314452	0.00530896	DEG
SLC4A7	-0.490717	6.9014	0.000315655	0.00532456	DEG
MAN1C1	0.813099	4.80733	0.000319664	0.00538741	DEG
NUF2	-1.39627	3.88713	0.000321906	0.00542041	DEG
DZIP1	0.521342	6.41702	0.000328186	0.00552128	DEG
FGF9	1.48751	2.63757	0.00032911	0.00553194	DEG
GNAI2	-0.464435	8.63382	0.000329797	0.00553477	DEG
ARHGAP25	1.3957	2.38248	0.000329858	0.00553477	DEG
C6orf48	0.552925	6.77406	0.000330164	0.00553503	DEG
FAT3	-1.95419	1.50874	0.000336754	0.00564055	DEG
ARMC6	-0.85902	4.15844	0.000338899	0.00567151	DEG
RGS4	-1.11068	5.08345	0.000341266	0.00570611	DEG
JPH2	0.79501	4.33847	0.000342084	0.00571478	DEG
DPP4	0.847969	8.92475	0.000343804	0.00573493	DEG
CEP162	0.970107	3.70558	0.000343891	0.00573493	DEG
PTGER2	-1.11544	3.73862	0.000350377	0.00583798	DEG
HEXB	0.446198	8.59513	0.000351423	0.0058503	DEG
LMNB2	-0.698228	6.37432	0.00035222	0.00585846	DEG
PER3	0.998728	3.72841	0.000354715	0.00589272	DEG
FBXL5	0.50425	6.73017	0.000354897	0.00589272	DEG
CDCA8	-1.03056	4.10258	0.00035813	0.00593783	DEG
MOK	-1.23123	3.65462	0.000358237	0.00593783	DEG
SZRD1	-0.553437	6.86189	0.000359128	0.00594743	DEG
TOR4A	-0.790637	4.93876	0.000361764	0.00598013	DEG
PPAT	-0.95122	4.04413	0.000362417	0.00598013	DEG
STX7	0.502509	6.71785	0.000362422	0.00598013	DEG
CLIC1	-0.502757	8.30962	0.000362526	0.00598013	DEG
CCDC170	1.25916	2.72531	0.00036267	0.00598013	DEG
FAM200A	1.14493	3.09031	0.000364689	0.00600823	DEG
NCLN	-0.631557	5.70462	0.000365254	0.00601236	DEG
NAP1L1	0.401129	9.29989	0.000366095	0.00602002	DEG
FST	-0.634978	6.70186	0.000366351	0.00602002	DEG
TMEM63B	-0.672316	5.926	0.000369037	0.00605894	DEG
AC004988.1	3.97094	-1.04847	0.000371601	0.0060958	DEG
LPIN3	-1.33367	3.20767	0.000372023	0.00609747	DEG
RPP25	1.11786	3.00548	0.000372947	0.00610258	DEG
NLGN1	1.42024	2.62581	0.000373015	0.00610258	DEG
KIRREL3	-1.42623	2.64766	0.000373294	0.00610258	DEG
SGSH	-0.673085	5.83139	0.000375597	0.00613497	DEG
SLF2	0.55654	6.29171	0.000376332	0.00614172	DEG
HLA-B	0.498668	9.05336	0.000377864	0.00616144	DEG
SH3YL1	0.790429	4.7741	0.00037962	0.00618219	DEG
ANKRD17	-0.429361	7.05035	0.000380106	0.00618219	DEG
ARFGAP1	-0.5431	6.70691	0.000380108	0.00618219	DEG
TCF4	0.528353	6.723	0.000380506	0.00618338	DEG
JOSD2	-1.41834	2.5075	0.000381153	0.00618862	DEG
ZNF613	1.33616	2.67322	0.000381506	0.00618909	DEG
UPF1	-0.545748	6.44556	0.000383283	0.00621264	DEG
PUS1	-1.05274	3.41587	0.000384317	0.0062241	DEG
SENP6	0.492743	6.80232	0.000386589	0.00625297	DEG
ISOC1	0.589065	6.20328	0.000386755	0.00625297	DEG
RTP4	2.18174	1.98614	0.000388629	0.00627795	DEG
SPG21	0.618516	6.55208	0.000391872	0.00632498	DEG
WRB	0.608167	5.47438	0.000397948	0.00641486	DEG
PLXNA3	-0.6492	6.53182	0.000398112	0.00641486	DEG
R3HDM2	0.653598	5.14948	0.000400904	0.00645438	DEG
LUM	0.592171	8.97607	0.000403519	0.006491	DEG
ANXA2	-0.566326	10.1758	0.000403905	0.00649175	DEG
ATF3	1.10925	3.23689	0.000406139	0.00652216	DEG
MRPL41	-1.2087	3.50259	0.000408898	0.00656093	DEG
MIR4435-2HG	-0.640692	6.14171	0.000410078	0.00657434	DEG
ZNF891	1.41476	2.25941	0.000411866	0.00659746	DEG
FOXM1	-1.18416	5.11791	0.000413295	0.00661479	DEG
ZNF883	1.6819	1.73729	0.000414869	0.00663442	DEG
GAS2L1	-0.974018	3.6569	0.000417318	0.006668	DEG
PGAM1	-0.88402	5.09301	0.000417837	0.0066707	DEG
KIAA0232	0.48504	6.48175	0.000418228	0.00667137	DEG
TJP2	-0.69218	6.34665	0.000420903	0.00670843	DEG
EVA1B	-1.62162	3.01111	0.000423227	0.00673983	DEG
NUDC	-0.575573	6.10365	0.000424272	0.00674977	DEG
KIF11	-1.02771	5.27898	0.000424558	0.00674977	DEG
RP11-96D1.3	11.7173	-3.05841	0.00042504	0.0067518	DEG
HSPA13	0.516031	6.82683	0.000426202	0.00676462	DEG
NSD2	-0.544671	6.72964	0.000427346	0.00677715	DEG
NPTXR	1.13053	2.96518	0.000428184	0.00678479	DEG
AGFG1	-0.497613	6.49707	0.000431227	0.00682734	DEG
LIF	-0.827208	6.77523	0.000434021	0.00686588	DEG
PCOLCE	0.654752	6.38599	0.000434431	0.00686667	DEG
HTRA3	-1.21024	3.04275	0.000434863	0.00686782	DEG
IL1B	-2.56705	1.04424	0.000438284	0.00691612	DEG
FAM46C	-1.18379	3.93254	0.000441076	0.00695376	DEG
CAPNS1	-0.367642	8.63884	0.000441399	0.00695376	DEG
WDR26	-0.441564	7.90922	0.000442076	0.00695868	DEG
LINC01137	1.22903	2.72971	0.000444851	0.0069966	DEG
COL9A1	5.73232	-1.96387	0.000445239	0.00699692	DEG
PRRC2A	-0.447296	8.04952	0.000447055	0.00701968	DEG
GTF2IP23	5.64059	-1.71326	0.000449421	0.00705103	DEG
NUDT8	-3.43926	-0.453265	0.000450419	0.0070556	DEG
ARHGAP24	0.652698	5.09803	0.000450452	0.0070556	DEG
TSHZ1	0.806248	4.25527	0.000453252	0.00709363	DEG
PALM2	2.24531	0.737984	0.00045599	0.00713064	DEG
COX7A1	1.26794	2.69305	0.00046047	0.00719196	DEG
ASAH2	-6.54277	-2.24482	0.000460665	0.00719196	DEG
SCARA3	-0.741811	6.36513	0.000463197	0.00722043	DEG
STAT4	1.90675	1.64702	0.000463246	0.00722043	DEG
ACBD4	-1.34664	2.52827	0.000466443	0.00726432	DEG
RP5-907C10.3	1.77206	1.38015	0.000467012	0.00726725	DEG
DEPDC1	-1.35334	4.40592	0.000467779	0.00726904	DEG
CTNNA2	4.23527	-1.02975	0.000467888	0.00726904	DEG
USP46	-0.494187	6.47162	0.000469204	0.00728355	DEG
PFKFB2	0.975558	4.45726	0.000469805	0.00728695	DEG
MAP3K2	0.633384	6.29637	0.00047025	0.00728791	DEG
ZNF25	0.679338	4.8586	0.000474216	0.0073427	DEG
H1FX	-1.0217	3.44661	0.000474554	0.0073427	DEG
RP4-591C20.9	-1.63092	1.84439	0.000479058	0.00740637	DEG
SULF2	1.55933	1.86298	0.000485049	0.00749292	DEG
CXCL2	1.68423	1.55193	0.000485861	0.0074994	DEG
TOMM40	-0.68997	5.01649	0.000487858	0.00752413	DEG
PDZRN3	1.21904	4.53083	0.000489226	0.00753914	DEG
WDFY2	-0.802262	4.85701	0.000490659	0.00755347	DEG
CPTP	-1.06717	3.30208	0.000490948	0.00755347	DEG
NCDN	-0.663622	5.18961	0.000491617	0.00755767	DEG
PDGFD	1.04458	5.31738	0.000492294	0.00756198	DEG
ABCG2	-1.52392	2.3757	0.000498308	0.0076482	DEG
RP11-230G5.2	-3.34168	-0.0780655	0.000498721	0.00764839	DEG
PLXNB3	-0.90839	4.14625	0.0005005	0.00766951	DEG
LUZP2	0.848708	4.31169	0.000501989	0.00768616	DEG
EZR	-0.699029	7.43454	0.000503699	0.00770615	DEG
CCNA2	-0.746481	5.49789	0.000505105	0.00772146	DEG
MAP10	1.60652	1.87713	0.000506029	0.00772941	DEG
ZNF677	0.957597	4.20924	0.000506522	0.00773074	DEG
C11orf84	-0.936918	4.40856	0.000508403	0.00775325	DEG
CDC42EP2	-0.803613	4.64508	0.000510836	0.00778412	DEG
RP11-1102P22.1	5.93079	-1.68291	0.000511589	0.00778939	DEG
RNF20	0.56284	6.33969	0.00051514	0.00783719	DEG
UBE2C	-1.10619	4.11815	0.000516178	0.00784673	DEG
NLE1	-0.886727	3.94967	0.000519731	0.00789446	DEG
RP3-475N16.1	3.07407	-0.191218	0.00052189	0.00792094	DEG
SIAH1	1.04143	3.38084	0.000525371	0.00795839	DEG
EPN2	-0.884702	5.12167	0.000525405	0.00795839	DEG
NEURL1	2.64898	0.137469	0.000525609	0.00795839	DEG
CTTNBP2	1.0319	3.5859	0.00053072	0.00802932	DEG
LRCH4	-1.06958	3.38907	0.000531135	0.00802932	DEG
ARFRP1	-0.768569	4.70696	0.00053327	0.0080552	DEG
ACVR1	0.506292	6.4958	0.000534612	0.00806909	DEG
TRBC2	-3.87095	-0.118508	0.000536598	0.00809266	DEG
EIF6	-0.852233	6.10644	0.000537461	0.00809928	DEG
FGF7	0.904271	7.70885	0.000540774	0.00814277	DEG
ACTN4	-0.377401	9.38334	0.000546831	0.00822748	DEG
GLB1	0.453405	7.12846	0.000547994	0.00823443	DEG
GNG11	0.858923	7.00307	0.000548406	0.00823443	DEG
FIBIN	-0.831522	6.06789	0.000548588	0.00823443	DEG
DOCK11	0.565476	5.60328	0.000550747	0.00825618	DEG
MMP16	1.04781	4.27344	0.000550902	0.00825618	DEG
RP1-244F24.1	-4.7335	-1.23397	0.000552535	0.00827414	DEG
FTOP1	10.0559	-3.09789	0.000560359	0.00838473	DEG
ZMIZ2	-0.617235	5.83065	0.000562586	0.00841145	DEG
GCDH	-1.05799	3.51381	0.000564609	0.0084351	DEG
RPL8	-0.340478	8.98557	0.000569152	0.00848857	DEG
AHNAK2	-0.971203	7.39052	0.000569523	0.00848857	DEG
PIK3CD	-0.876659	5.09541	0.000569864	0.00848857	DEG
SCRIB	-0.818576	4.92711	0.000570339	0.00848857	DEG
GPBP1	0.512112	6.13786	0.000570413	0.00848857	DEG
INHBE	1.07965	3.00074	0.000572666	0.00851545	DEG
RPS20P33	14.8712	-3.46042	0.000575425	0.00854981	DEG
LCN12	-8.36767	-2.80795	0.000576919	0.00856534	DEG
ANO2	8.10323	-2.74431	0.000577754	0.00857106	DEG
CTD-2384B11.2	8.363	-2.51289	0.000578799	0.00857669	DEG
PHYH	0.961306	4.7292	0.000579032	0.00857669	DEG
DDX54	-0.690351	4.86423	0.000587562	0.00869628	DEG
CD163L1	-1.16842	3.04306	0.000589342	0.00871586	DEG
KPNB1	-0.421314	8.57695	0.000590601	0.00872771	DEG
FAM49A	-0.85776	4.05008	0.000592108	0.00874321	DEG
SEC14L1P1	-3.37029	-0.201493	0.000593102	0.00875112	DEG
RAC2	-0.861012	5.11545	0.00059379	0.0087545	DEG
WDPCP	1.22642	2.70226	0.000596657	0.00878998	DEG
GAB2	0.682144	4.76841	0.000599411	0.00882173	DEG
XYLT2	-0.617532	5.4116	0.000599737	0.00882173	DEG
INTS1	-0.78361	6.06581	0.000600409	0.00882481	DEG
DDA1	-0.621391	5.39051	0.000604896	0.00888388	DEG
TCF19	-0.923214	4.31997	0.000605359	0.00888388	DEG
PLOD1	-0.493576	8.66713	0.000606704	0.00888957	DEG
KPNA2	-0.706302	7.22022	0.000607002	0.00888957	DEG
CCNB1	-0.994201	5.77049	0.000607253	0.00888957	DEG
SUN2	-0.570274	5.87111	0.000607611	0.00888957	DEG
OCIAD2	-0.799636	4.46664	0.000611215	0.00893544	DEG
SCN2B	3.82025	-1.03879	0.000618151	0.00902696	DEG
MXRA8	-0.51885	7.44694	0.000618421	0.00902696	DEG
SLITRK5	-0.894947	4.39331	0.000621201	0.0090606	DEG
KDSR	0.534962	6.90341	0.000622805	0.00907706	DEG
GOT2	-0.466863	6.69022	0.000624969	0.00910165	DEG
RASSF7	-1.46459	2.36637	0.000631066	0.00918344	DEG
RFNG	-0.794409	4.59082	0.000632563	0.00919821	DEG
PIK3IP1	0.560194	6.26376	0.000635264	0.0092267	DEG
C2orf42	1.0371	3.28219	0.000635702	0.0092267	DEG
ATP11C	-0.640368	6.19864	0.000635974	0.0092267	DEG
ANKRD13D	-0.867322	4.35969	0.00063723	0.0092379	DEG
NEMP2	1.20891	2.81298	0.000644662	0.00933854	DEG
BZW1	-0.405807	7.22558	0.000647477	0.00936696	DEG
STX1B	-1.71017	1.96656	0.000647605	0.00936696	DEG
UHRF1	-1.06332	3.72513	0.000654691	0.00946227	DEG
MSRB3	0.410723	7.70201	0.000657721	0.00949887	DEG
NBEAL2	-1.06494	3.33904	0.000661767	0.00955007	DEG
DUSP7	-0.773034	4.70413	0.000665986	0.00960369	DEG
SBF1	-0.561366	6.47005	0.000669044	0.0096405	DEG
TONSL	-1.14133	2.97161	0.000670503	0.00965083	DEG
PRMT1	-0.506565	6.51535	0.000670773	0.00965083	DEG
ZNF528-AS1	1.4539	2.03628	0.000676788	0.00973003	DEG
ZNF846	1.165	2.78192	0.000678297	0.00974439	DEG
THAP12	0.598431	5.36191	0.000680852	0.00977374	DEG
CGN	-5.15044	-1.33679	0.000682348	0.00978491	DEG
FAM83H	-2.09267	1.25334	0.000682656	0.00978491	DEG
TMEM98	0.484544	6.80287	0.000683632	0.00979065	DEG
ARSE	1.20567	2.60165	0.000684083	0.00979065	DEG
SH3BGR	2.28449	1.96267	0.000690286	0.00987203	DEG
RTP3	-10.276	-2.90999	0.000691708	0.00988495	DEG
SERPINE1	-0.925935	10.2156	0.000698591	0.00996893	DEG
AP1B1	-0.561	6.37474	0.00069863	0.00996893	DEG
CAP1	-0.295453	9.1621	0.000707883	0.0100934	non-DEG
RPL28	-0.42465	8.1313	0.000708778	0.0100986	non-DEG
ZFHX4	-0.76081	5.29588	0.000710373	0.0101138	non-DEG
NELFA	-0.961407	3.51567	0.000714856	0.0101647	non-DEG
SGO2	-0.860715	4.65822	0.000715016	0.0101647	non-DEG
CCL2	0.723478	4.64882	0.000717856	0.0101975	non-DEG
TNPO1	-0.408508	8.79194	0.000720427	0.0102264	non-DEG
TPP1	0.74925	8.57293	0.000723419	0.0102517	non-DEG
PAICS	-0.433436	7.18514	0.000723915	0.0102517	non-DEG
CCDC30	2.20807	0.602644	0.000725192	0.0102517	non-DEG
CAPN1	-0.515752	7.18705	0.000725478	0.0102517	non-DEG
LRP5	-0.862043	6.63508	0.000725776	0.0102517	non-DEG
PPP2R3A	-0.64121	5.55148	0.000725942	0.0102517	non-DEG
LINC00865	1.40988	2.26946	0.000726343	0.0102517	non-DEG
ARHGAP23	-0.574929	6.8832	0.00072651	0.0102517	non-DEG
TYMS	-0.837703	4.75754	0.000727617	0.0102598	non-DEG
CACNA2D1	-0.510764	6.41827	0.000732543	0.0103216	non-DEG
ETS1	-0.628598	6.91412	0.000735657	0.0103538	non-DEG
TMEM231	1.09574	3.06272	0.00073591	0.0103538	non-DEG
CDH10	-4.54745	-0.792226	0.00073769	0.0103712	non-DEG
BUB1	-0.862596	4.96519	0.000739351	0.0103868	non-DEG
RFWD2	0.583318	5.53931	0.00074045	0.0103946	non-DEG
POLD1	-1.17585	3.06356	0.000744081	0.0104306	non-DEG
PTRF	-0.452218	9.65772	0.000744103	0.0104306	non-DEG
ZNF32-AS1	-5.69226	-1.84104	0.000744849	0.0104334	non-DEG
LINC01771	7.87887	-2.38531	0.000747965	0.0104643	non-DEG
GRASP	1.10756	2.84694	0.000748157	0.0104643	non-DEG
DCXR	-1.10644	3.46606	0.000748795	0.0104656	non-DEG
GABRE	-1.39798	2.64978	0.000749499	0.0104677	non-DEG
TGFB1I1	-0.497042	6.7016	0.000753146	0.010511	non-DEG
DSC3	0.537382	6.24816	0.000756565	0.0105474	non-DEG
PLP2	-0.509128	6.37327	0.000756864	0.0105474	non-DEG
CDKN3	-1.3322	3.32263	0.00076451	0.0106443	non-DEG
NDFIP1	0.415061	7.32375	0.00076493	0.0106443	non-DEG
NRK	-0.86144	5.33296	0.000767481	0.0106635	non-DEG
GLIS1	-2.69122	0.436325	0.000768004	0.0106635	non-DEG
KIFC3	-0.630096	5.32515	0.000768435	0.0106635	non-DEG
SOX4	0.544338	6.96673	0.000768548	0.0106635	non-DEG
AP1S3	-1.64001	1.97963	0.000770756	0.0106864	non-DEG
GBP1	0.651871	6.7434	0.000772023	0.0106957	non-DEG
DNAH14	1.17487	2.77061	0.000772897	0.0106957	non-DEG
LPCAT2	0.51466	6.57524	0.000773318	0.0106957	non-DEG
SNHG22	8.27032	-2.71324	0.000773668	0.0106957	non-DEG
SLC16A6	1.20507	2.73093	0.000776297	0.0107242	non-DEG
C8orf48	1.66279	1.744	0.000778017	0.0107352	non-DEG
JADE1	0.502103	6.06815	0.000778758	0.0107352	non-DEG
PLXNA4	4.3293	-1.38511	0.000778779	0.0107352	non-DEG
RP11-522I20.3	2.49921	0.382708	0.000790527	0.0108893	non-DEG
PSAT1	0.717758	8.41406	0.000796519	0.0109639	non-DEG
SLC38A11	1.22263	2.48895	0.00080042	0.0110083	non-DEG
SEMA3F	-0.894857	4.22966	0.000800898	0.0110083	non-DEG
TMEM170B	1.31094	2.56639	0.000801515	0.0110089	non-DEG
AGA	0.689728	4.9104	0.000802909	0.0110201	non-DEG
CAPN10	-1.01254	3.59571	0.000804166	0.0110294	non-DEG
GAB3	-1.86104	1.51981	0.000808721	0.011081	non-DEG
KDM4B	-0.79528	5.05797	0.00080909	0.011081	non-DEG
RMI2	-1.19177	2.90842	0.000812801	0.0111214	non-DEG
RP11-98J23.2	-17.155	-3.51283	0.000813206	0.0111214	non-DEG
TYW1	0.796569	4.17252	0.000814224	0.0111273	non-DEG
HSPA9	0.52719	8.477	0.000815357	0.0111349	non-DEG
RP11-849F2.7	10.5225	-3.0584	0.000816798	0.0111465	non-DEG
LAYN	-0.543625	6.82865	0.000824104	0.0112382	non-DEG
COL7A1	-0.885871	6.25517	0.000827214	0.0112726	non-DEG
ID3	-0.754787	5.1157	0.000834707	0.0113666	non-DEG
TG	1.69681	1.45488	0.000838439	0.011408	non-DEG
MAP1S	-1.06242	3.31721	0.000838947	0.011408	non-DEG
RP3-390M24.1	-11.5411	-2.77592	0.00084375	0.0114651	non-DEG
NMI	0.771569	4.74305	0.000844973	0.0114736	non-DEG
DNER	-2.93945	0.643813	0.000847552	0.011493	non-DEG
RP11-266K4.13	9.01128	-2.94592	0.000847933	0.011493	non-DEG
GCLM	-0.69581	6.73793	0.000848208	0.011493	non-DEG
PLTP	0.799039	5.70625	0.000848873	0.0114938	non-DEG
SLC7A11	-0.538698	8.75309	0.000849474	0.0114938	non-DEG
CDC37	-0.474781	7.25641	0.000851325	0.0115044	non-DEG
SRBD1	0.83844	4.2444	0.000851467	0.0115044	non-DEG
BCORL1	-0.813838	4.09379	0.000853091	0.0115182	non-DEG
ECT2	-0.758079	6.04456	0.000857556	0.0115703	non-DEG
AC058791.1	-1.57433	2.27747	0.000860876	0.0116069	non-DEG
SCPEP1	0.672793	6.52117	0.000861725	0.0116102	non-DEG
HAUS8	-1.53524	2.36768	0.00087031	0.0117176	non-DEG
STXBP2	-1.0078	3.27133	0.000878244	0.011816	non-DEG
PABPC1P4	1.50778	1.9556	0.000883502	0.0118774	non-DEG
TNRC18	-0.719461	5.8904	0.00088411	0.0118774	non-DEG
PTPRG	0.604543	6.20743	0.000884671	0.0118774	non-DEG
COL8A2	1.31882	4.75963	0.000885757	0.0118836	non-DEG
GGA1	-0.607223	5.37892	0.000888692	0.0119146	non-DEG
KDELC1	0.780342	4.71989	0.000890514	0.0119306	non-DEG
CH507-9B2.1	9.64461	-3.22334	0.000891435	0.0119346	non-DEG
RAB3D	-1.21933	2.87769	0.000892533	0.0119409	non-DEG
PCBP4	-0.756261	5.36876	0.000895054	0.0119662	non-DEG
TRIO	-0.345321	8.61004	0.000896715	0.0119801	non-DEG
MYBBP1A	-0.613823	5.55455	0.000897396	0.0119808	non-DEG
LAMP2	0.389894	8.44523	0.000900283	0.0120109	non-DEG
LAMB1	-0.60904	9.75909	0.000904169	0.0120543	non-DEG
SRSF12	5.9179	-1.92803	0.000906432	0.0120761	non-DEG
RPL13P12	-1.36732	3.55854	0.000908005	0.012084	non-DEG
ECM2	1.39449	1.9938	0.000908384	0.012084	non-DEG
KCTD9	-0.73293	6.01849	0.000908929	0.012084	non-DEG
NCAPG	-0.953359	4.68271	0.000911245	0.0121064	non-DEG
TAOK2	-0.515751	5.99272	0.000912439	0.0121101	non-DEG
SLC27A1	-0.999285	3.75644	0.000912821	0.0121101	non-DEG
TMEM59L	-1.18996	2.80016	0.000913526	0.0121101	non-DEG
SLC25A53	1.65477	1.50033	0.000914063	0.0121101	non-DEG
CHPT1	0.550166	5.72792	0.000915782	0.0121239	non-DEG
STEAP2	-1.35831	2.64824	0.000916379	0.0121239	non-DEG
RAB28P5	5.33877	-1.72882	0.000922826	0.0122007	non-DEG
GNMT	6.37283	-2.05839	0.000935813	0.0123624	non-DEG
NSMF	-0.702241	5.03349	0.000936352	0.0123624	non-DEG
C14orf28	0.877752	3.82152	0.000940359	0.0124068	non-DEG
XIRP2	2.32288	0.393982	0.000941953	0.0124168	non-DEG
DNMT1	-0.642185	6.08032	0.000942423	0.0124168	non-DEG
PNRC1	0.555825	6.0653	0.000945364	0.012447	non-DEG
BMP8A	-9.17927	-2.84135	0.000949072	0.0124853	non-DEG
ZDHHC18	-0.603319	5.1635	0.000949585	0.0124853	non-DEG
MAPK12	-0.804131	5.17512	0.000952198	0.012511	non-DEG
PSME2P2	-5.26389	-1.79164	0.000952933	0.0125121	non-DEG
C12orf66	1.29261	2.438	0.000954494	0.012516	non-DEG
ASB1	-0.602518	6.63543	0.000954543	0.012516	non-DEG
NDUFV2P1	-6.07265	-2.20113	0.000958202	0.0125553	non-DEG
METTL14	0.611304	5.23428	0.000959843	0.0125682	non-DEG
ELL2	-0.465923	7.31151	0.000964104	0.0126154	non-DEG
BCL9L	-0.695945	6.1974	0.00096598	0.0126312	non-DEG
EPC2	0.649063	4.8409	0.000968098	0.0126434	non-DEG
CASP3	-0.573194	5.69045	0.000968238	0.0126434	non-DEG
RP11-505K9.5	-12.3775	-3.05832	0.000975042	0.0127236	non-DEG
RP11-884K10.7	1.58849	1.74197	0.000975866	0.0127256	non-DEG
TMEM35A	-0.962084	3.87218	0.000985722	0.0128419	non-DEG
AK3	0.47251	6.90749	0.000986129	0.0128419	non-DEG
PTK2	-0.433584	6.83967	0.000988377	0.0128609	non-DEG
CLEC2D	1.11206	2.74749	0.000988935	0.0128609	non-DEG
TGFB2	-1.17747	6.93367	0.000992617	0.0129	non-DEG
RPL18	-0.50895	8.02704	0.000993441	0.0129019	non-DEG
CALD1	0.644	11.6405	0.000995184	0.0129157	non-DEG
ATP5D	-0.874346	4.14941	0.000996703	0.0129267	non-DEG
HN1L	-0.530572	6.3083	0.000997656	0.0129302	non-DEG
P4HA3	1.04119	3.68124	0.000998786	0.0129361	non-DEG
TSPAN4	-0.739975	6.35968	0.00100575	0.0130174	non-DEG
ADAMTS19	-1.08826	4.12879	0.00101504	0.0131288	non-DEG
MAP3K7CL	1.10915	5.86596	0.00101863	0.0131663	non-DEG
GLIPR1L1	-8.6051	-2.71303	0.00102168	0.0131813	non-DEG
SEMA6C	-1.63578	1.71047	0.00102181	0.0131813	non-DEG
TBC1D8	-1.34528	2.4987	0.00102186	0.0131813	non-DEG
ATP6V1C1	0.43264	6.87192	0.00102882	0.013262	non-DEG
SUB1	0.604584	7.36481	0.00103212	0.0132956	non-DEG
POFUT2	-0.579153	6.46465	0.0010361	0.013334	non-DEG
MOXD1	1.03921	5.84299	0.0010365	0.013334	non-DEG
RBM14	-0.729367	4.76969	0.00103771	0.0133406	non-DEG
MAMDC4	-1.48902	2.26682	0.00104127	0.0133773	non-DEG
SREBF1	-0.631031	5.94247	0.00104567	0.013416	non-DEG
AP2B1	-0.337468	8.54476	0.00104568	0.013416	non-DEG
PLCE1	-1.01408	3.36391	0.00105142	0.0134805	non-DEG
CYTOR	-0.842064	4.94031	0.0010538	0.0135019	non-DEG
FAM66C	1.70187	1.4239	0.00105666	0.0135294	non-DEG
SLC35A1	0.82277	3.89078	0.00106061	0.0135661	non-DEG
F8	1.35341	2.28446	0.00106094	0.0135661	non-DEG
PRKAR1B	-0.944927	3.63368	0.00106585	0.0136197	non-DEG
RP11-800A3.7	-5.14268	-1.56708	0.00107376	0.0137117	non-DEG
SLC25A10	-3.06645	-0.0976584	0.00108581	0.0138441	non-DEG
ZNF396	1.7992	1.17975	0.00108608	0.0138441	non-DEG
MYRF	-1.18198	2.87612	0.00108631	0.0138441	non-DEG
TRBV5-5	-10.6736	-2.68273	0.00108789	0.013855	non-DEG
KIFC1	-0.909904	4.2168	0.00108942	0.0138652	non-DEG
GCN1	-0.588118	7.14482	0.00109688	0.0139509	non-DEG
DAW1	-3.37336	-0.154029	0.00110032	0.013982	non-DEG
RPL26P6	-6.61508	-2.11786	0.00110079	0.013982	non-DEG
ESPL1	-1.26553	3.13561	0.00110558	0.0140335	non-DEG
DLGAP4	-0.465165	6.65494	0.00111016	0.0140733	non-DEG
CDC20P1	-3.42351	-0.223528	0.0011102	0.0140733	non-DEG
PHLPP2	-0.846205	4.25498	0.00111767	0.0141586	non-DEG
RGL1	0.572059	5.67104	0.00112064	0.0141868	non-DEG
C20orf27	-0.810889	4.12294	0.00112192	0.0141895	non-DEG
GALK1	-1.17688	3.28631	0.00112234	0.0141895	non-DEG
FGF1	-0.967828	3.82008	0.00112442	0.0142064	non-DEG
NINJ2	4.14436	-1.39706	0.00114197	0.0144185	non-DEG
NAGS	-2.76123	0.111941	0.00114674	0.0144692	non-DEG
TMEM161A	-1.24106	3.66684	0.00114919	0.0144905	non-DEG
IL12RB1	-6.92758	-2.11792	0.00115231	0.0145204	non-DEG
PKP2	-0.782101	6.10493	0.00115849	0.0145804	non-DEG
DGCR11	-1.87391	1.49815	0.0011586	0.0145804	non-DEG
USP16	0.505929	6.05521	0.0011643	0.0146362	non-DEG
RCBTB2	0.904602	3.6328	0.00116479	0.0146362	non-DEG
LAMC1	-0.356619	10.0146	0.00116534	0.0146362	non-DEG
LRP8	-0.669846	4.97038	0.00116891	0.0146714	non-DEG
ZNF575	2.23176	0.496897	0.00117583	0.0147485	non-DEG
WNT7B	-4.39651	-0.60283	0.0011773	0.0147573	non-DEG
OLFML2B	-1.34372	2.46153	0.00118222	0.0148092	non-DEG
PDPK2P	-5.45329	-1.59514	0.00118569	0.014843	non-DEG
HIF1A	-0.454685	8.53019	0.00119313	0.0149262	non-DEG
IPCEF1	10.5314	-3.18041	0.00119444	0.0149328	non-DEG
GOT2P2	10.3785	-3.05839	0.00119771	0.0149607	non-DEG
LINC01128	0.999682	3.15239	0.00119823	0.0149607	non-DEG
MOCS3	1.07274	3.08185	0.00120434	0.0150271	non-DEG
PLCH2	-4.1439	-0.84967	0.00120654	0.0150447	non-DEG
KCNE4	0.545644	6.53839	0.00120841	0.0150582	non-DEG
RP11-319G6.1	2.94911	-0.185751	0.00121023	0.015071	non-DEG
LYN	0.53386	5.73277	0.00121709	0.0151466	non-DEG
ST6GALNAC4	-0.993827	3.63397	0.00122211	0.0151991	non-DEG
ST3GAL5	-0.774756	5.11981	0.00122299	0.0152002	non-DEG
PTP4A3	1.46377	1.76643	0.00122971	0.0152647	non-DEG
P2RX7	0.967921	4.0652	0.00122978	0.0152647	non-DEG
CTD-2541J13.1	-2.01111	1.07936	0.00123259	0.0152896	non-DEG
UHMK1	-0.606848	7.79367	0.00124137	0.0153885	non-DEG
GSTA4	0.743055	4.88653	0.00124305	0.0153911	non-DEG
C9orf3	0.579192	5.6056	0.00124343	0.0153911	non-DEG
BZW2	-0.605475	5.32462	0.001244	0.0153911	non-DEG
COMMD6	0.574493	5.96614	0.00124651	0.0154122	non-DEG
TRIM28	-0.382938	7.28939	0.00125113	0.0154584	non-DEG
NACA	0.382425	8.79484	0.00125187	0.0154584	non-DEG
UPP1	-0.886333	3.89816	0.00126492	0.0156001	non-DEG
RBL1	-1.10347	3.82321	0.00126499	0.0156001	non-DEG
RAI1	-0.61908	5.62753	0.00127171	0.015666	non-DEG
PIK3C2B	1.12533	2.80321	0.00127197	0.015666	non-DEG
ZNF667	0.891436	3.64191	0.00128087	0.0157654	non-DEG
SYBU	1.22228	2.24803	0.00128475	0.015795	non-DEG
LYVE1	3.62333	-0.90167	0.00128493	0.015795	non-DEG
USP51	1.66992	1.38498	0.00129614	0.015917	non-DEG
MMAB	0.789566	4.44654	0.00129652	0.015917	non-DEG
THEM5	-5.3876	-1.58115	0.00130036	0.0159538	non-DEG
CCND2-AS1	4.43016	-1.60939	0.00130673	0.0160217	non-DEG
ULK1	-0.865714	5.26528	0.00130898	0.0160389	non-DEG
H1F0	0.664624	6.45496	0.00131515	0.0161042	non-DEG
BICD2	-0.64128	5.89878	0.00131708	0.0161108	non-DEG
ZNF548	0.864984	3.61668	0.00131737	0.0161108	non-DEG
MPHOSPH10	0.609622	5.36919	0.00132238	0.0161617	non-DEG
TGFBR1	0.401728	8.13288	0.00132887	0.0162306	non-DEG
OS9	0.324197	8.23692	0.00133158	0.0162533	non-DEG
COL19A1	5.02079	-1.92777	0.00133621	0.0162994	non-DEG
HDAC7	-0.482447	6.27043	0.00134	0.0163351	non-DEG
TNFRSF25	-1.28352	2.318	0.00134444	0.0163789	non-DEG
RP11-11N7.4	-7.9484	-2.77559	0.00134726	0.0164027	non-DEG
KIFC2	-1.14144	3.05745	0.00135249	0.0164452	non-DEG
RP11-309L24.4	2.3268	0.332067	0.00135255	0.0164452	non-DEG
SCFD2	-0.801227	4.32116	0.00135334	0.0164452	non-DEG
HGF	-0.717088	6.14499	0.00135617	0.0164691	non-DEG
PRC1	-1.01185	5.91626	0.00135864	0.0164887	non-DEG
CA9	-4.47654	-1.0681	0.0013613	0.0165104	non-DEG
RP11-417L19.6	-3.77066	-0.767546	0.00136235	0.0165126	non-DEG
ZNF518A	0.691529	4.74477	0.00136678	0.0165558	non-DEG
ITGB1	-0.326396	11.2878	0.00137387	0.0166312	non-DEG
MROH8	1.68095	1.30806	0.00137896	0.0166822	non-DEG
KLHL30-AS1	6.27924	-2.24557	0.0013824	0.0167132	non-DEG
ZDHHC14	1.00235	3.18813	0.00138581	0.0167438	non-DEG
TMEM259	-0.649415	6.20547	0.00139718	0.0168705	non-DEG
IGHMBP2	-0.897049	3.89728	0.00140129	0.0169095	non-DEG
NKAIN2	-2.38832	0.321821	0.00140382	0.0169292	non-DEG
SQSTM1	-0.391992	9.25776	0.00142154	0.0171321	non-DEG
LURAP1	2.86881	-0.138877	0.00142391	0.0171445	non-DEG
TCAIM	0.578767	5.70726	0.00142437	0.0171445	non-DEG
THBS1	0.27047	10.8005	0.00142557	0.0171482	non-DEG
CTH	0.978227	3.2003	0.00142669	0.0171508	non-DEG
PARP10	0.727459	4.82713	0.00142864	0.0171635	non-DEG
GALNT7	-0.596202	5.86881	0.00143532	0.0172311	non-DEG
BROX	0.524491	5.97854	0.00143607	0.0172311	non-DEG
BOK	-0.607949	5.1352	0.00143803	0.0172438	non-DEG
CDC42EP3	0.364594	9.03765	0.00144212	0.0172819	non-DEG
ASNSD1	0.56567	6.07141	0.00144959	0.0173605	non-DEG
HNRNPA1P49	-3.05491	-0.366302	0.00145252	0.0173847	non-DEG
SSH2	-0.617695	5.09802	0.00145346	0.017385	non-DEG
KIF17	-1.224	2.62209	0.00145854	0.0174349	non-DEG
AURKAIP1	-0.87591	4.54907	0.00146444	0.0174944	non-DEG
PRKG1	0.572845	5.74776	0.00146992	0.0175489	non-DEG
HAPLN3	-0.944709	3.32442	0.00147149	0.0175567	non-DEG
MAP2K2	-0.503198	6.23678	0.00147567	0.0175807	non-DEG
RARRES3	1.15878	2.57691	0.0014758	0.0175807	non-DEG
SLC35D1	-0.771632	5.82965	0.00147675	0.0175807	non-DEG
SLC26A6	-0.878869	5.08255	0.00147719	0.0175807	non-DEG
NCAM2	0.608726	5.10566	0.00148348	0.0176427	non-DEG
MTHFD2	0.590253	7.69631	0.00148425	0.0176427	non-DEG
PYGO1	0.692195	4.73799	0.00148678	0.0176618	non-DEG
NRIP3	-0.674222	4.78064	0.00149129	0.017704	non-DEG
HMGN5	1.3653	2.15833	0.00149219	0.017704	non-DEG
GNB2	-0.572821	6.91113	0.00149687	0.0177367	non-DEG
PANK1	0.997833	3.11191	0.00149742	0.0177367	non-DEG
CDC42EP1	-0.706965	5.77136	0.00149774	0.0177367	non-DEG
CARD11	-2.56478	0.62035	0.00149961	0.0177479	non-DEG
SPHK2	-1.19223	2.69396	0.0015107	0.017868	non-DEG
TIMP3	0.826372	5.96915	0.00151298	0.0178839	non-DEG
DENND3	-0.630993	5.72716	0.00152368	0.0179992	non-DEG
BCKDK	-0.604272	5.16911	0.00152847	0.0180447	non-DEG
GTF3C1	-0.441447	6.64421	0.00154085	0.0181712	non-DEG
GAPLINC	-4.27188	-1.1907	0.00154109	0.0181712	non-DEG
RP11-613D13.4	9.88955	-2.98244	0.00154308	0.0181834	non-DEG
TNFRSF10A	-1.69256	2.67984	0.00154456	0.0181846	non-DEG
ANAPC10	1.00834	3.22125	0.00154634	0.0181846	non-DEG
MAFG-AS1	1.94187	0.953432	0.00154686	0.0181846	non-DEG
TRIM41	0.639984	4.88507	0.00154863	0.0181846	non-DEG
AMN1	1.48985	1.95394	0.00154881	0.0181846	non-DEG
P2RX5	-2.81597	0.243945	0.0015494	0.0181846	non-DEG
E2F1	-1.10513	3.10748	0.00154986	0.0181846	non-DEG
POU2F2	-0.797157	4.14771	0.00155259	0.0182054	non-DEG
MCFD2	-0.307334	8.34582	0.0015568	0.0182436	non-DEG
DEPDC1B	-1.54011	2.14945	0.00156378	0.0183142	non-DEG
AC073130.3	5.06799	-1.6386	0.00156665	0.0183252	non-DEG
ZFP62	0.819016	4.30108	0.00156744	0.0183252	non-DEG
SH3D21	-1.4009	2.65213	0.0015676	0.0183252	non-DEG
PPFIBP2	0.749646	4.19483	0.00157955	0.0184435	non-DEG
FSTL3	-0.519059	6.33886	0.00158098	0.0184435	non-DEG
GRIK1-AS1	4.57112	-1.63834	0.00158153	0.0184435	non-DEG
RP11-9G1.3	1.85961	0.939536	0.00158159	0.0184435	non-DEG
HPSE	-5.51272	-1.34905	0.00158487	0.0184705	non-DEG
FZD7	-0.413833	6.99305	0.00158633	0.0184762	non-DEG
NPL	2.15198	0.526642	0.00159184	0.018529	non-DEG
UBQLNL	4.10585	-1.32538	0.00161596	0.0187984	non-DEG
HINT3	0.650356	6.0372	0.0016195	0.0188069	non-DEG
CTB-12A17.2	7.27961	-2.59552	0.00161953	0.0188069	non-DEG
NYNRIN	0.726007	5.20836	0.00161965	0.0188069	non-DEG
SNX25	0.605006	5.0211	0.00162446	0.0188448	non-DEG
N4BP2L1	1.73106	1.09917	0.00162489	0.0188448	non-DEG
ZDHHC12	-0.928706	3.78422	0.00163031	0.0188961	non-DEG
MICAL3	-0.583584	5.2632	0.00163618	0.0189415	non-DEG
CDH17	-6.94901	-2.59498	0.00163634	0.0189415	non-DEG
PCED1B-AS1	9.07883	-2.94586	0.00163791	0.0189415	non-DEG
FGFR4	-2.41673	0.519938	0.00163864	0.0189415	non-DEG
SEMA4B	-0.77892	4.3618	0.00163919	0.0189415	non-DEG
CFAP97	0.449297	6.61811	0.0016408	0.0189449	non-DEG
SNAPC2	-0.881532	3.59285	0.00164147	0.0189449	non-DEG
SHCBP1	-0.9195	4.93607	0.00164783	0.0190068	non-DEG
C4orf3	0.43589	7.47377	0.00164899	0.0190087	non-DEG
BEX2	2.12502	0.439957	0.00165692	0.0190886	non-DEG
VARS	-0.538292	6.24302	0.00166096	0.0191236	non-DEG
CDKN1A	0.407088	9.7137	0.00166237	0.0191283	non-DEG
NAPA-AS1	4.93658	-1.55384	0.00166731	0.0191735	non-DEG
AK3P3	8.67894	-2.7133	0.00167285	0.0192256	non-DEG
PKDCC	-0.619982	5.07302	0.00168567	0.0193571	non-DEG
RDH14	0.7977	4.09927	0.00168631	0.0193571	non-DEG
CSDC2	-0.805317	4.08265	0.00168835	0.0193688	non-DEG
LAPTM4B	0.555227	6.22352	0.00168949	0.0193702	non-DEG
CHTF18	-1.27161	2.45364	0.00169387	0.0194088	non-DEG
GRWD1	-0.711554	4.61608	0.00170104	0.0194793	non-DEG
PIGQ	-0.857284	4.02578	0.00170566	0.0195205	non-DEG
B4GALNT1	-1.10964	3.13215	0.00170735	0.0195281	non-DEG
NEURL1B	-1.23403	3.06695	0.00171805	0.0196387	non-DEG
KLHL30	2.07376	0.596386	0.00172177	0.0196695	non-DEG
SF3B4	-0.514995	5.88981	0.00173883	0.0198347	non-DEG
MYO18A	-0.482527	5.97638	0.00173931	0.0198347	non-DEG
BATF2	1.34091	1.90398	0.00173935	0.0198347	non-DEG
FKRP	-0.697341	4.47531	0.00174724	0.0199127	non-DEG
KRT8P3	-7.86499	-2.59524	0.00175194	0.0199543	non-DEG
MCM5	-0.89682	4.63545	0.00176365	0.0200758	non-DEG
MBOAT7	-0.506372	6.59577	0.00176643	0.0200951	non-DEG
IGF2BP3	-0.505574	6.05085	0.00176746	0.0200951	non-DEG
TRIM14	0.926552	5.9747	0.00176931	0.0200995	non-DEG
MASP1	-0.791437	6.03951	0.00176995	0.0200995	non-DEG
APPBP2	0.418375	6.66558	0.00177131	0.0201029	non-DEG
ZNF146	0.43316	6.74268	0.00177253	0.0201048	non-DEG
SND1	-0.351211	8.13913	0.0017766	0.0201324	non-DEG
GYS1	-0.60261	5.55061	0.00177707	0.0201324	non-DEG
POLR1A	-0.598665	5.6955	0.00177938	0.0201466	non-DEG
SMOX	-0.879426	3.58222	0.00178082	0.0201509	non-DEG
MPST	-0.75953	4.51267	0.0017829	0.0201625	non-DEG
MCM4	-0.824434	5.69044	0.00178787	0.0202068	non-DEG
MZT2A	-1.16401	2.65143	0.00179076	0.0202274	non-DEG
YIF1B	-0.60709	5.14564	0.00179263	0.0202326	non-DEG
RP11-996F15.2	3.2417	-0.602575	0.00179334	0.0202326	non-DEG
EBF4	1.50009	1.5247	0.0017948	0.0202371	non-DEG
CSNK1D	-0.404397	6.78797	0.00179632	0.0202422	non-DEG
AP006621.5	1.79612	1.20129	0.00180044	0.0202767	non-DEG
DNM1P46	3.43399	-0.96396	0.00181153	0.0203875	non-DEG
MKX	3.69438	-1.191	0.00181251	0.0203875	non-DEG
PDE4B	-1.03707	3.83329	0.00181348	0.0203875	non-DEG
ZNF670	1.77694	1.2073	0.00182058	0.0204552	non-DEG
CTC-260F20.3	-7.23134	-2.5951	0.0018276	0.0205221	non-DEG
ADGRG6	-0.939265	4.33853	0.00182969	0.020532	non-DEG
AGT	2.03095	5.50043	0.00183064	0.020532	non-DEG
SSBP2	0.95292	4.57683	0.00183372	0.0205545	non-DEG
PPP1R14B	-0.61034	5.65088	0.0018413	0.0206273	non-DEG
SETDB2	0.60766	5.28739	0.00184654	0.0206739	non-DEG
NHP2	-0.875644	3.75537	0.00186419	0.0208592	non-DEG
BCL2L11	1.13329	2.46299	0.00186909	0.0209018	non-DEG
CDCA4	-0.928467	3.44844	0.00187153	0.0209072	non-DEG
SCMH1	0.565038	5.59917	0.00187176	0.0209072	non-DEG
HCLS1	-2.34781	0.520192	0.00187829	0.0209678	non-DEG
RP11-465B22.3	-1.68582	1.69362	0.00188091	0.0209848	non-DEG
RP13-516M14.10	-4.67677	-1.43453	0.00188991	0.0210729	non-DEG
TPX2	-0.889045	6.13557	0.0019021	0.0211964	non-DEG
POLRMT	-1.01879	4.11559	0.00190372	0.0212021	non-DEG
CAMTA2	-0.540135	5.67438	0.0019133	0.0212964	non-DEG
GLOD4	0.526352	5.49666	0.00191743	0.0213299	non-DEG
B3GALT5	-3.89624	-1.08734	0.00192567	0.021409	non-DEG
CDCA3	-1.22289	3.97305	0.00193286	0.0214765	non-DEG
SPICE1	0.813587	3.74999	0.00193477	0.0214792	non-DEG
RUFY1	0.633959	5.22619	0.00193536	0.0214792	non-DEG
CCDC115	0.649139	4.60224	0.00193725	0.0214803	non-DEG
PLA2G15	-0.623083	5.02646	0.00193869	0.0214803	non-DEG
DNM2	-0.410694	6.73561	0.00193883	0.0214803	non-DEG
NPEPPS	-0.428257	6.93871	0.00194245	0.0215078	non-DEG
POLE	-0.826785	4.56593	0.00194457	0.0215188	non-DEG
CNTN5	1.88924	0.755082	0.00195434	0.0216145	non-DEG
SC5D	0.570817	6.15038	0.00196149	0.0216809	non-DEG
CACTIN	-0.882821	3.46076	0.00197538	0.0218218	non-DEG
TUBA1B	-0.836411	7.21401	0.00198537	0.0219195	non-DEG
C2CD5	0.577199	5.52333	0.00199084	0.0219612	non-DEG
PLEKHG3	-0.987493	3.7339	0.00199145	0.0219612	non-DEG
SPRN	-1.88591	1.04092	0.00199438	0.0219767	non-DEG
EAF2	3.61826	-0.737072	0.00199516	0.0219767	non-DEG
C14orf1	0.706365	5.15519	0.00200931	0.0221193	non-DEG
HCAR2	-9.6848	-3.05814	0.00201042	0.0221193	non-DEG
ISL1	1.51594	1.58719	0.00202318	0.0222468	non-DEG
TMEM220	1.00542	3.00476	0.00202602	0.0222579	non-DEG
OLR1	0.621554	7.31768	0.00202652	0.0222579	non-DEG
MAP3K5	-0.544856	6.11756	0.00202898	0.0222721	non-DEG
BUB3	-0.45447	7.03288	0.00204014	0.0223818	non-DEG
RECQL4	-1.15423	2.78515	0.00204217	0.0223911	non-DEG
RIMS3	1.55823	1.36615	0.00204818	0.0224413	non-DEG
PPP1CA	-0.569782	6.17194	0.0020491	0.0224413	non-DEG
HELZ2	0.843347	5.12641	0.00205915	0.0225384	non-DEG
USP53	0.481458	7.05082	0.00206519	0.0225915	non-DEG
SORL1	-1.24891	2.54705	0.00208336	0.0227772	non-DEG
RNF40	-0.52622	5.80986	0.00208743	0.0228087	non-DEG
SLC25A15	-1.22077	2.63364	0.00209276	0.0228538	non-DEG
C1QTNF12	-4.28946	-1.42196	0.00209529	0.0228684	non-DEG
PIP4K2A	0.512899	6.0345	0.00209985	0.022905	non-DEG
TTLL12	-0.711741	4.40911	0.00210148	0.0229097	non-DEG
TESMIN	-3.37049	-0.337174	0.00210299	0.0229131	non-DEG
MGAT4C	-5.25339	-1.71299	0.00210451	0.0229166	non-DEG
LINC01443	3.76999	-0.982631	0.00210613	0.022918	non-DEG
RP11-177H2.1	-6.1957	-2.29013	0.00210705	0.022918	non-DEG
PRR12	-0.731552	4.30179	0.00211467	0.0229879	non-DEG
MIR4500HG	-3.42794	-0.207657	0.00212276	0.0230627	non-DEG
HMGCL	0.553781	5.31875	0.00212451	0.0230685	non-DEG
HNRNPA3P9	-5.20941	-1.71284	0.00212778	0.0230828	non-DEG
ZADH2	0.867336	4.86153	0.00212825	0.0230828	non-DEG
GFM2	-0.747808	5.60476	0.00213147	0.0230954	non-DEG
ATP6V1G1	0.632909	7.01859	0.00213182	0.0230954	non-DEG
IMPDH2	0.378871	7.21237	0.00213357	0.0231011	non-DEG
MDH1B	3.22695	-0.682792	0.00213675	0.0231225	non-DEG
PTGES2-AS1	5.31981	-1.98243	0.00213984	0.0231422	non-DEG
C9orf142	-1.10111	2.8669	0.00214151	0.0231422	non-DEG
BRD9	-0.558022	5.22823	0.00214231	0.0231422	non-DEG
FAM171A1	-0.661509	5.17208	0.00214343	0.0231422	non-DEG
VWA1	-2.25631	0.653803	0.00214498	0.0231459	non-DEG
SH3RF3	0.557518	5.91164	0.0021553	0.0232441	non-DEG
MGRN1	-0.749823	5.35132	0.00215721	0.0232515	non-DEG
IGFBP7	0.469519	10.2371	0.00216648	0.0233382	non-DEG
ZNF106	0.535359	7.74909	0.00217343	0.0233853	non-DEG
CDH13	0.505767	7.70847	0.00217376	0.0233853	non-DEG
NCAPG2	-0.658754	5.39054	0.00217452	0.0233853	non-DEG
EIF3E	0.46928	8.24195	0.00217755	0.0234046	non-DEG
PCK2	0.57135	5.94308	0.00218099	0.0234261	non-DEG
RPLP0P6	1.07246	2.91947	0.002182	0.0234261	non-DEG
LINC01679	2.17105	0.473178	0.0021861	0.0234569	non-DEG
CLPTM1L	-0.435947	6.83051	0.00219245	0.0235118	non-DEG
EIF3J-AS1	1.08248	2.83632	0.0021992	0.023557	non-DEG
STIP1	-0.447468	7.0741	0.00220016	0.023557	non-DEG
PPP1R12C	-0.737419	5.8563	0.00220119	0.023557	non-DEG
ZNF32	0.886321	3.94358	0.00220165	0.023557	non-DEG
TBC1D19	-0.624971	4.8207	0.00220284	0.023557	non-DEG
CCNF	-0.897108	3.62415	0.00220579	0.0235754	non-DEG
A4GALT	-0.904539	3.39938	0.00221177	0.023626	non-DEG
UGP2	0.360183	7.16474	0.0022133	0.0236292	non-DEG
RP3-512B11.3	3.15786	-0.767777	0.00222132	0.0237016	non-DEG
NOD2	9.59949	-3.40981	0.002239	0.0238768	non-DEG
EPB41L2	-0.347536	7.6142	0.00224441	0.0239212	non-DEG
TMEM26-AS1	8.63617	-3.13858	0.00225375	0.0239971	non-DEG
RBBP8	0.636636	4.76388	0.00225405	0.0239971	non-DEG
ALDH16A1	-1.14509	2.51814	0.00225577	0.024002	non-DEG
BCAT1	0.62446	9.47163	0.00226742	0.0241125	non-DEG
PPP2R1A	-0.390887	7.70035	0.00227535	0.02418	non-DEG
SLC44A1	0.504555	5.80916	0.00227631	0.02418	non-DEG
RAB2A	0.541329	7.77897	0.00228708	0.024281	non-DEG
PRAL	1.57565	1.24401	0.00229777	0.0243809	non-DEG
RAB3B	-0.55228	8.32869	0.00230002	0.0243887	non-DEG
EMC7	0.451791	6.28953	0.00230106	0.0243887	non-DEG
TNFAIP6	1.14684	2.38966	0.00230591	0.0244215	non-DEG
SLPI	-12.9086	-3.26774	0.00230672	0.0244215	non-DEG
PPP2R5C	0.400102	6.94549	0.0023094	0.0244363	non-DEG
OMG	4.14845	-1.5398	0.00231288	0.0244596	non-DEG
ATP5B	-0.274163	8.83621	0.0023227	0.0245469	non-DEG
BCAR3	-0.604645	5.28493	0.00232394	0.0245469	non-DEG
RP11-274B21.3	-2.12886	0.581452	0.002325	0.0245469	non-DEG
COPA	-0.345749	8.6255	0.00233291	0.0246168	non-DEG
TMEM45A	0.542474	5.75825	0.00233467	0.0246218	non-DEG
FRAT1	2.7086	-0.144093	0.00233882	0.0246431	non-DEG
FAH	-0.661828	5.33485	0.00233928	0.0246431	non-DEG
B3GAT3	-0.687898	4.37593	0.00234099	0.0246476	non-DEG
ATP2B4	-0.452014	8.78717	0.00234245	0.0246493	non-DEG
RP11-401O9.4	6.35086	-2.361	0.0023463	0.0246762	non-DEG
SYT14	0.918423	4.63559	0.00234847	0.0246855	non-DEG
APAF1	-0.558137	5.27291	0.00235033	0.0246914	non-DEG
UAP1	-0.758394	6.86896	0.00235338	0.0247098	non-DEG
RP11-731J8.2	-2.22752	0.928742	0.00235606	0.0247243	non-DEG
IFT46	0.654162	4.49361	0.0023602	0.0247542	non-DEG
ADGRG1	-1.75916	1.62097	0.00236844	0.0248269	non-DEG
RP11-45P15.4	4.90534	-1.80835	0.00238852	0.0249963	non-DEG
RP11-644F5.10	2.98482	-0.361207	0.00238906	0.0249963	non-DEG
OAZ3	-4.08901	-1.14851	0.00238937	0.0249963	non-DEG
ZBED9	2.76682	-0.273846	0.00238983	0.0249963	non-DEG
AMZ1	1.22166	2.12028	0.00239154	0.0250004	non-DEG
CCDC86	-0.885112	3.76264	0.00239765	0.0250506	non-DEG
SRM	-0.559501	6.10746	0.00239925	0.0250536	non-DEG
PLCB3	-0.54165	5.40412	0.00240122	0.0250604	non-DEG
TLR1	1.17653	2.39517	0.00240558	0.0250922	non-DEG
RP11-140K17.3	2.83106	-0.337143	0.00240867	0.0251107	non-DEG
ZNF136	1.00399	2.96934	0.00242202	0.0252361	non-DEG
CCDC54	2.9001	-0.39768	0.00242681	0.0252622	non-DEG
SPON2	-0.746855	9.75099	0.00242717	0.0252622	non-DEG
PQLC3	0.642026	4.60851	0.00242943	0.0252719	non-DEG
TSPOAP1	1.03471	2.7796	0.00244714	0.0254422	non-DEG
CAPZA1	-0.410878	7.81431	0.00245397	0.0254883	non-DEG
RSPO2	2.3263	0.191764	0.00245424	0.0254883	non-DEG
PPP1R18	-0.4299	7.15142	0.00247436	0.0256832	non-DEG
TDRD7	0.786716	4.92206	0.00248697	0.0257959	non-DEG
SFMBT2	3.93753	-1.10824	0.00248792	0.0257959	non-DEG
SPACA6	-1.29977	2.22914	0.00250056	0.0259115	non-DEG
PRNP	0.336146	8.9898	0.00250178	0.0259115	non-DEG
RPS2	-0.394231	8.90184	0.00250604	0.0259415	non-DEG
TSC22D3	0.603052	5.03695	0.00250783	0.025946	non-DEG
VCAM1	-0.606478	7.73365	0.00251402	0.0259959	non-DEG
LMOD1	0.406081	6.68792	0.00251798	0.0260228	non-DEG
NCAPD3	-0.767826	4.75235	0.0025248	0.0260791	non-DEG
SLC24A1	0.813723	3.79632	0.00253343	0.0261542	non-DEG
CENPI	-0.924719	3.50866	0.00253666	0.0261732	non-DEG
PTGES3L	-3.77338	-0.91888	0.00253849	0.026178	non-DEG
TREM2	7.7164	-2.87547	0.00254478	0.0262287	non-DEG
RP4-555D20.1	-12.4265	-3.18029	0.0025505	0.0262735	non-DEG
ZNF254	0.772758	3.90938	0.00255386	0.0262905	non-DEG
AP2M1	-0.356684	9.06322	0.00255718	0.0262905	non-DEG
TRAM2-AS1	0.93677	3.1121	0.00255868	0.0262905	non-DEG
KIF18B	-1.15385	3.53103	0.00255892	0.0262905	non-DEG
KIAA1671	-6.77454	-2.48616	0.00255969	0.0262905	non-DEG
NOV	-0.88642	3.55088	0.00256043	0.0262905	non-DEG
MEG9	-0.92193	3.31372	0.00257095	0.0263844	non-DEG
KLHL17	-0.977424	3.13652	0.00257564	0.0264183	non-DEG
CCHCR1	-0.863461	3.74575	0.00257885	0.026437	non-DEG
NME9	5.32011	-2.09788	0.0025885	0.0265217	non-DEG
SLC1A2	2.06975	0.689603	0.00259046	0.0265276	non-DEG
ACP2	-0.589651	5.18976	0.00259442	0.0265539	non-DEG
MGAT1	-0.414953	7.2209	0.00259646	0.0265597	non-DEG
RPS3AP6	-1.70888	1.26617	0.00259778	0.0265597	non-DEG
TSTD3	1.71537	1.34798	0.00260674	0.026637	non-DEG
RP11-188C12.2	5.4638	-1.94598	0.00261689	0.0267265	non-DEG
RP11-1180F24.1	-7.6734	-2.80812	0.00261972	0.026741	non-DEG
SEC16A	-0.375741	7.02186	0.00263137	0.0268355	non-DEG
PSMD3	-0.533209	6.70518	0.00263179	0.0268355	non-DEG
ACACA	0.640277	6.92657	0.00263351	0.0268387	non-DEG
TLR7	10.3376	-3.46046	0.00263499	0.0268395	non-DEG
GAREM2	0.919061	3.28756	0.00263735	0.0268416	non-DEG
ERP44	0.468667	6.2555	0.00263857	0.0268416	non-DEG
TTC28	0.575147	5.44029	0.00263942	0.0268416	non-DEG
RP11-424C20.2	-6.07653	-1.92794	0.00265501	0.0269857	non-DEG
PLAG1	0.666396	4.39638	0.00265781	0.0269999	non-DEG
SDHD	0.59346	5.70803	0.00266663	0.0270751	non-DEG
VPS9D1	-0.754956	4.02298	0.00266863	0.027081	non-DEG
ARPC4	-0.569533	5.99808	0.00267616	0.027142	non-DEG
MEDAG	-1.18953	2.78033	0.00267749	0.027142	non-DEG
ZNF821	1.55528	1.34339	0.00268154	0.0271686	non-DEG
PRKCSH	-0.317443	7.9901	0.00270088	0.02735	non-DEG
PTOV1	-0.580851	5.2756	0.00272238	0.0275531	non-DEG
ZNF546	1.19596	2.28699	0.00272653	0.0275804	non-DEG
HSP90B1	-0.245275	11.011	0.00273267	0.0276279	non-DEG
DGKG	-1.36446	2.2048	0.00274153	0.0277028	non-DEG
TGIF2	0.7446	4.0961	0.00275233	0.0277855	non-DEG
LXN	-0.861122	5.38858	0.00275301	0.0277855	non-DEG
LRFN1	-4.49518	-1.5395	0.00275451	0.0277855	non-DEG
HEXA	0.693899	6.40692	0.00275691	0.0277855	non-DEG
UBE2D4	1.06019	3.33504	0.00275839	0.0277855	non-DEG
DNAJC24	0.717623	4.12843	0.00275845	0.0277855	non-DEG
TMEM38A	2.04857	0.577451	0.0027707	0.0278942	non-DEG
CST3	0.438689	6.52302	0.00277707	0.0279435	non-DEG
ZNF516	-0.591791	5.34928	0.00278779	0.0280305	non-DEG
PSTPIP2	-0.796992	3.99003	0.00278865	0.0280305	non-DEG
CEP63	0.667359	5.16576	0.00279481	0.0280776	non-DEG
FTX	0.578312	5.06228	0.0027974	0.0280888	non-DEG
STX1A	-1.33362	2.29823	0.00280262	0.0281265	non-DEG
CES2	0.575654	5.22829	0.00280949	0.0281806	non-DEG
ARHGAP33	-1.27408	2.28583	0.00282147	0.0282858	non-DEG
BRINP2	-10.3982	-3.22319	0.00282662	0.0282934	non-DEG
DCBLD1	-0.641927	6.67912	0.00282712	0.0282934	non-DEG
DNAJB9	0.540345	5.85339	0.00282751	0.0282934	non-DEG
PSD3	0.455886	7.5696	0.00282816	0.0282934	non-DEG
YEATS2	-0.445614	6.18884	0.00284302	0.0284272	non-DEG
ZNF302	0.601192	5.18608	0.00284681	0.0284502	non-DEG
NDUFA11	-1.09861	3.62255	0.00284889	0.0284561	non-DEG
RP11-158I9.8	3.94669	-1.26793	0.00285834	0.0285355	non-DEG
UBXN2B	0.602714	4.96671	0.00286119	0.028549	non-DEG
ZNF793-AS1	2.6925	-0.154392	0.0028635	0.0285572	non-DEG
NEK2	-1.02143	3.46288	0.00286984	0.0286054	non-DEG
NOP16	-0.841396	3.75441	0.00287571	0.028649	non-DEG
FNIP1	0.487423	5.88896	0.00287818	0.0286523	non-DEG
JUN	-0.451765	6.52579	0.00287904	0.0286523	non-DEG
MPG	-0.953038	3.90099	0.00288592	0.0287058	non-DEG
RPS15AP1	6.33204	-2.09799	0.00288886	0.02872	non-DEG
CRTAP	0.464515	8.14495	0.00289602	0.0287762	non-DEG
SNX3	0.350773	7.3008	0.00290061	0.0288012	non-DEG
ASB6	-0.674726	4.52965	0.00290155	0.0288012	non-DEG
FBRSL1	-0.745021	3.89893	0.0029097	0.0288671	non-DEG
SERPINC1	7.23356	-2.62404	0.00291665	0.0289209	non-DEG
CLPP	-0.680242	4.49123	0.00293327	0.0290565	non-DEG
CLDN1	-0.553963	5.74082	0.00293357	0.0290565	non-DEG
MRPS36	0.750985	4.50521	0.0029349	0.0290565	non-DEG
DUS1L	-0.673258	4.83156	0.00293881	0.0290802	non-DEG
GALNT6	-0.796907	4.03112	0.00295457	0.029221	non-DEG
TARID	-2.07241	0.71616	0.00296231	0.0292824	non-DEG
DACT3	1.0134	3.16108	0.00296791	0.0293225	non-DEG
CRTC3	0.711509	5.5765	0.00297277	0.0293444	non-DEG
E4F1	-0.890043	3.29331	0.0029732	0.0293444	non-DEG
CYP2J2	9.03393	-3.01987	0.00299392	0.0295336	non-DEG
GGT7	-0.549489	5.14928	0.0029958	0.0295369	non-DEG
CLTCL1	0.771988	4.96722	0.00300044	0.0295674	non-DEG
FAM89A	1.0537	2.70571	0.00301822	0.0297272	non-DEG
PNPLA6	-0.674466	5.49282	0.00302237	0.0297527	non-DEG
RP11-295H24.4	9.28604	-3.09792	0.00303208	0.029833	non-DEG
GNAS	0.369868	9.79142	0.00303641	0.0298601	non-DEG
CDK4	0.513878	6.03428	0.00304606	0.0299396	non-DEG
PPDPF	-0.486906	5.74527	0.00305323	0.0299897	non-DEG
PAG1	0.608533	5.91652	0.0030543	0.0299897	non-DEG
PSG2	-4.05037	-0.901475	0.00306368	0.0300663	non-DEG
AKAP1	0.647439	4.44068	0.00306597	0.0300733	non-DEG
RP11-554D15.1	2.91506	-0.667791	0.00306923	0.0300898	non-DEG
APMAP	-0.423082	7.09795	0.00308069	0.0301862	non-DEG
PKMP1	-8.94461	-2.91003	0.00308223	0.0301862	non-DEG
RBBP9	0.647602	5.09477	0.00308548	0.0301878	non-DEG
ANK2	0.517976	5.29835	0.00308556	0.0301878	non-DEG
E2F7	-0.609781	5.93505	0.003089	0.030206	non-DEG
PLA2G4C	0.743365	4.01083	0.00310142	0.0303119	non-DEG
BISPR	1.99913	0.443499	0.00312067	0.030472	non-DEG
VASH2	1.53438	1.38129	0.003121	0.030472	non-DEG
CCDC50	-0.427195	7.58162	0.00312422	0.0304819	non-DEG
TUBGCP6	-0.54855	5.55798	0.0031252	0.0304819	non-DEG
KIF22	-0.93653	4.02689	0.00313416	0.0305536	non-DEG
CCL28	1.94209	0.6481	0.00314707	0.0306523	non-DEG
GULP1	0.709052	5.12414	0.0031475	0.0306523	non-DEG
MED25	-0.737425	4.07418	0.00315037	0.0306575	non-DEG
LRRC23	1.1902	2.33982	0.00315124	0.0306575	non-DEG
TEX26	-7.04207	-2.48613	0.00316093	0.0307361	non-DEG
AC009948.5	0.881221	3.3569	0.00316622	0.0307718	non-DEG
CCSER2	0.468519	6.71455	0.00317305	0.0308225	non-DEG
BDNF	-0.586847	7.28243	0.0031803	0.0308772	non-DEG
FAM83G	-0.763697	4.51357	0.0031891	0.0309469	non-DEG
CDH4	-0.978848	3.49243	0.00319274	0.0309615	non-DEG
EMP1	-0.511003	7.00542	0.00319385	0.0309615	non-DEG
CD99L2	0.501499	6.97673	0.00321136	0.0311147	non-DEG
ZNF184	0.846818	3.38818	0.00321292	0.0311147	non-DEG
ZNF684	1.45901	1.60562	0.00321761	0.0311444	non-DEG
DANCR	-0.804165	4.01963	0.00321985	0.0311502	non-DEG
DBIL5P2	8.26679	-3.01996	0.00322636	0.0311905	non-DEG
CSF2	-4.14528	-1.01991	0.00322728	0.0311905	non-DEG
GRPR	-2.84635	0.141451	0.0032291	0.0311923	non-DEG
ZNF542P	0.816474	3.84663	0.00323497	0.0312332	non-DEG
CXXC5	0.587828	5.20565	0.00323871	0.0312535	non-DEG
TSPAN6	0.603014	5.47571	0.00325418	0.0313869	non-DEG
SRSF9P1	9.44391	-3.05837	0.00326605	0.0314854	non-DEG
PRCP	0.477816	7.37755	0.00327058	0.0315132	non-DEG
REEP4	-0.936835	3.76706	0.00328607	0.0316465	non-DEG
LMBRD1	0.471139	5.70182	0.00329194	0.031687	non-DEG
KNSTRN	-0.801286	4.51285	0.00330678	0.0318138	non-DEG
MPP1	-0.64898	5.06057	0.00330845	0.0318138	non-DEG
FSD1	-1.03462	3.08795	0.00331999	0.0319087	non-DEG
NDUFB7	-0.641364	4.57186	0.0033236	0.0319273	non-DEG
ADGRL4	-0.579789	5.83705	0.00332717	0.0319455	non-DEG
UTRN	-0.486138	6.63017	0.00333187	0.0319631	non-DEG
AGER	-1.15745	2.36006	0.00333416	0.0319631	non-DEG
LETM1	-0.623341	5.45824	0.00333541	0.0319631	non-DEG
SEC61A1	-0.293572	9.37644	0.00333682	0.0319631	non-DEG
KHDRBS3	0.732436	4.49178	0.00333737	0.0319631	non-DEG
AF131216.6	-3.34088	-0.791343	0.00333932	0.0319657	non-DEG
ACSL1	0.598261	6.1106	0.00334196	0.0319749	non-DEG
WASHC3	0.544604	5.37705	0.00336124	0.0321432	non-DEG
EIF1B	0.738316	5.65177	0.0033782	0.0322892	non-DEG
RP11-712B9.2	7.24368	-2.80841	0.00338579	0.0323456	non-DEG
HSBP1L1	-0.681321	4.58706	0.00339601	0.032427	non-DEG
NSMCE1	0.557157	5.28529	0.00340562	0.0325024	non-DEG
[truncated: 17,079 more rows]
